# Supplementary material for: Metabolic Profiles of Brassica juncea Roots in Response to Cadmium Stress
Source: Metabolites. 2021 Jun 13;11(6):383. doi: 10.3390/metabo11060383 (PMC8232002; doi:10.3390/metabo11060383)
Supplement: Supplementary file 1 [file metabolites-11-00383-s001.zip]

Archive with 3 entries (3 files):
- Table S1. The differential metabolites between T2 and T1.xlsx
- Table S2. The differential metabolites between T3 and T1.xlsx
- Fig.S1-S5.pdf
