# Supplementary material for: Metabolic Profiles of Brassica juncea Roots in Response to Cadmium Stress
Source: Metabolites. 2021 Jun 13;11(6):383. doi: 10.3390/metabo11060383 (PMC8232002; doi:10.3390/metabo11060383)
Supplement: Supplementary file 1 [file metabolites-11-00383-s001.zip › Table S1. The differential metabolites between T2 and T1.xlsx]

## Sheet: Sheet1
Table S1. The differential metabolites between T2 and T1
NO	ID	m/z	Mass Error (ppm)	Adducts	Ion mode	Rt (min)	Score	Fragmentation Score	Compound	VIP	P-value	log2(FC)	average(T2)	average(T1)	T2-1	T2-2	T2-3	T2-4	T2-5	T2-6	T1-1	T1-2	T1-3	T1-4	T1-5	T1-6
Amino acids (54)
1	0.64_147.1129m/z	147.113	0.404803	M+H	pos	0.640967	56.9	92	L-Lysine	3.1584	0.017559	1.355	194346	75976.2	127672	392092	171064	158610	125937	190698	57921.6	75320.3	95869.9	55159.3	66836.5	104749
2	0.66_175.1191m/z	175.119	0.785835	M+H	pos	0.655467	55.6	86.6	L-Arginine	3.39265	0.00625942	0.836343	280346	157011	207402	429492	320191	242366	212901	269723	130385	163917	183585	121838	166030	176311
3	0.67_163.0667n	164.074	0.00199432	M+H, M+K	pos	0.670067	50.8	56.9	L-2-Amino-5-(methylthio)pentanoic acid	3.77652	0.0104663	1.61779	245569	80015	176200	498832	192365	227409	165587	213022	61479.3	102694	121558	59907.4	53463	80988.5
4	0.71_203.1504m/z	203.15	0.6442	M+H	pos	0.714617	37.8	0	Symmetric dimethylarginine	1.42068	0.00231321	0.866904	44898.8	24619	38086.9	62037.6	42828.7	44563.2	34414.1	47462.5	25478.2	26465.8	37959.5	15472	21693	20645.7
5	0.73_134.0449m/z	134.045	0.99879	M+H	pos	0.729583	57.2	90	L-Aspartic Acid	2.03028	3.18312e-06	1.85641	51295.7	14166	58374.9	38876.5	47170.3	59997.1	51321.6	52033.8	19891.1	17747.7	19867.4	11481.2	4624.18	11384.4
6	0.73_147.0532n	148.06	0.335129	M+H, M+K, M+H-H2O	pos	0.729583	55.3	83.2	L-Glutamate	4.096	0.0130685	0.667936	637842	401462	599346	857565	575810	554544	591758	648029	579225	485748	543554	341581	218493	240170
7	0.73_279.0654m/z	279.065	-1.05886	M+FA-H	neg	0.733217	36.9	0	Cysteinyl-Hydroxyproline	1.99003	0.00107185	1.82667	52942.1	14925.1	36043.9	35628.8	79742.1	52998.5	57867.4	55372.2	7762.44	9289.33	11951.5	3092.59	19913.3	37541.5
8	0.74_176.0546n	177.062	0.355842	M+H, M+Na	pos	0.744433	38.7	0	Allantoic acid	1.54756	0.0270058	0.949062	65679.9	34020.2	57075.7	113950	56951.1	64028.7	56204.9	45869.6	8218.76	44729.2	37427.5	58682.4	23214.4	31848.8
9	0.76_383.1296m/z	383.13	-2.35742	2M+H	pos	0.759467	38.1	0	N-Acetyl-L-methionine	1.39015	0.000123581	0.958707	34320.8	17658.7	33289.9	37756.9	26472.8	37387.4	28311.4	42706.5	17303	17622.6	22367.8	14048.7	16396.1	18213.6
10	0.77_263.0642n	246.061	0.332235	M+H-H2O, M+Na, M+H, M+K, 2M+Na, 2M+K	pos	0.7743	51	61.2	Ascorbalamic acid	7.62428	0.0029755	0.372238	2.90017e+06	2.24062e+06	3.03948e+06	3.02714e+06	2.37457e+06	2.91538e+06	2.77837e+06	3.26608e+06	2.39545e+06	2.11907e+06	2.35657e+06	2.63281e+06	2.12161e+06	1.81823e+06
11	0.77_174.0398m/z	174.04	0.763989	M+H-H2O	pos	0.7743	44.4	27.5	gamma-Carboxyglutamic acid	1.22911	0.00363876	0.371062	76573.1	59207.3	77127.6	84063.3	60593.7	71828.4	78006	87819.5	62981.5	56766.6	59172.5	68385.6	56531.7	51406.2
12	0.82_130.0865m/z	130.086	1.52549	M+H	pos	0.818867	56	88.4	L-Pipecolic acid	9.2912	0.0185335	-4.2597	63864.2	1.22336e+06	91388.2	106608	53021.9	50190.5	37362.4	44614	762542	1.14573e+06	3.20766e+06	1.1523e+06	486659	585290
13	0.83_251.0698m/z	251.07	0.633232	M+H	pos	0.83475	45.6	37	Glutamylcysteine	1.20169	0.0270855	2.04933	21345.4	5156.96	9146.91	33316.4	8002.3	15165	16954	45487.6	3220.22	1958.4	3788.17	2850.75	11011.5	8112.78
14	0.94_130.0501m/z	130.05	1.81147	M+H	pos	0.935967	47.5	41.3	Pyroglutamic acid	2.03484	0.00293401	1.70822	72134.7	22076	61827.9	119759	76468.3	69293.1	77381.5	28078.2	28308.4	29388.4	36065.8	16345.9	11315.4	11031.8
15	1.11_275.1482n	258.145	0.454888	M+H-H2O, M+H	pos	1.1074	38.2	0	Lysyl-Glutamate	1.1133	0.0235706	0.756502	41384.1	24496.5	57968.1	17109.9	55629.2	41865.9	43620	32111.7	23786.1	30026.5	21404	23439.2	23295.4	25027.8
16	1.11_130.0865m/z	130.086	1.65196	M+H	pos	1.1074	51.8	67.8	D-Pipecolic acid	5.78078	0.0187036	-4.04031	29361.8	483099	42732.2	49787.2	26054.9	21810.8	16109.9	19675.6	288457	451211	1.26518e+06	442347	209270	242123
17	1.11_409.0847m/z	409.085	0.217551	M+H-H2O	pos	1.1074	38.3	0	Cysteineglutathione disulfide	2.40201	0.0393994	0.827221	162126	91376.3	167989	93320.4	214439	143527	164670	188809	45946.3	52882.9	38730.6	106055	198390	106253
18	1.17_213.1234m/z	213.123	0.166485	M+H	pos	1.17092	43.4	27.2	L-prolyl-L-proline	1.13533	0.0374523	0.932585	37143.8	19460.4	42872.5	19491.6	68272.9	38784.8	24166.7	29274.4	17909.7	21054.8	26594	14367.9	19184.8	17650.8
19	1.22_269.1073m/z	269.107	2.19975	M+H-H2O	pos	1.2205	37.3	0	Histidinyl-Methionine	2.76127	0.0366204	-1.31972	64354.7	160640	51164.1	28114.4	58560.9	112793	85575.6	49920.4	235908	225393	271735	68761.7	80932.5	81110.5
20	1.24_329.0851m/z	329.085	1.32822	2M-H	neg	1.24223	38.5	0.106	Ethiin	1.5874	0.0236417	-1.59785	15636.3	47329.9	10831.2	5277.08	15155.1	25921.4	21786.9	14846.1	64534.5	58091.5	90207.2	18587.5	25484.7	27073.8
21	1.25_260.1606m/z	260.161	0.596405	M+H	pos	1.25462	47.4	44.4	Glutaminyl-Leucine	1.45318	0.00478919	-0.482826	59083.2	82567.5	58392.3	72137.8	52706.8	60658.4	60778.7	49825	84620.6	68082.2	71317.4	80689.6	107555	83140
22	1.31_187.0482n	188.055	0.527116	M+H, M+NH4, M+Na, M+H-H2O	pos	1.30635	51.5	61.1	1-(Malonylamino)cyclopropanecarboxylic acid	1.50211	0.0088395	0.437082	86940.4	64216.6	76393.9	109434	72079.4	83924.5	77464.7	102346	50800.6	68369.8	60260.5	68094.1	72633.1	65141.2
23	1.43_132.1021m/z	132.102	1.55472	M+H	pos	1.42742	54.3	79.9	L-Isoleucine	5.99616	0.018358	0.617489	1.19853e+06	781205	1.28823e+06	831223	1.6515e+06	1.25151e+06	987186	1.18151e+06	821507	839728	1.09676e+06	394342	699005	835887
24	1.43_276.0175m/z	276.017	-3.14391	M-H	neg	1.43463	41.1	20.4	DOPA sulfate	1.06442	0.00282752	0.586185	32830.3	21868.3	35084.7	27599.4	36541.4	32904.7	28038.9	36812.6	23573.3	22316.1	29237.5	12600.9	20124.4	23357.7
25	1.49_479.0910m/z	479.091	-0.325596	M-H2O-H	neg	1.48733	44.3	30.3	N,N'-Bis(gamma-glutamyl)cystine	5.83634	0.00633765	1.14167	606076	274695	656759	351431	758335	568384	606828	694721	140558	98977.6	238000	161109	435360	574167
26	2.05_247.1288m/z	247.129	-0.107906	M+H	pos	2.05363	38.8	0	gamma-Glutamylvaline	1.28435	7.19263e-06	2.15545	19002	4265.25	18550.5	26720.9	18464.6	18472.2	15552.8	16250.8	3171.64	4124.67	7133.41	4248.88	3935.68	2977.22
27	2.07_267.1339m/z	267.134	0.017067	M+H	pos	2.0704	53.6	69.7	Phenylalanyl-Threonine	1.43815	0.00240189	-1.10514	19734.9	42453.5	14445.7	30865	20336.6	17165.6	17327.6	18268.8	42570.3	26879.3	32969.1	42310.8	63355.5	46636.1
28	3.12_297.0577m/z	297.058	1.09067	M+H	pos	3.11922	46.5	49.5	N-Acetyldjenkolic acid	1.62897	0.00138241	1.78028	35975.5	10473.4	28676.9	21971.5	58735.9	36769.2	29411.2	40288.3	2755.77	5457.6	13770.7	9672.13	11136.2	20048.2
29	3.14_247.1114m/z	247.111	1.40679	M+H	pos	3.137	38.8	0	Methionyl-Proline	1.48995	0.000569288	-1.10409	18664.2	40121.4	15492.1	17331.9	36131.4	14576.9	14827.4	13625.7	45794.1	39154.1	33859.1	32071.5	46375.1	43474.6
30	3.32_291.1020m/z	291.102	-0.194113	M-H	neg	3.31992	52	69.7	N-gamma-Glutamyl-S-propylcysteine	1.32321	0.0348387	-2.59591	4452.06	26915.9	5919.14	264.508	6457.4	5414.8	5218.86	3437.65	44124.7	31700.1	60494.5	6009.58	5601.75	13564.8
31	3.53_245.0922m/z	245.092	0.609765	M+H	pos	3.53098	51.8	62.8	Indolylacryloylglycine	2.85686	0.0010468	-1.42915	44434.6	119657	33562.9	50389.6	72127.7	39076.4	37085.4	34365.4	166904	119078	159001	96977.7	68382.2	107599
32	3.56_229.1554m/z	229.155	-1.67558	M-H	neg	3.56108	54	75.7	Valyl-Isoleucine	1.09643	0.000883154	-0.65672	20455.8	32248.5	16737.3	21548.8	27334.6	17662.7	22392.5	17059	33678	25891.6	29964.9	30646.3	39565.5	33744.4
33	3.60_579.2376m/z	579.238	-1.33478	M+H-H2O	pos	3.59908	36	0	Tetragastrin	1.12074	0.00692844	1.92749	21563.9	5668.87	32017.1	5605.96	23665.6	32234.5	19653.5	16207	15180.5	8672.94	4630.31	2548.94	716.157	2264.4
34	3.63_249.0872m/z	249.087	0.673703	M+H	pos	3.63405	49.5	50.6	5-Hydroxyindoleacetylglycine	2.50218	0.0254918	0.657687	226889	143824	229589	136739	248894	244284	318732	183096	80851.3	171040	96142.4	177334	195957	141617
35	3.67_308.1009n	291.098	0.220384	M+H-H2O, M+K	pos	3.66702	38.7	0	Indicaxanthin	1.13337	0.000717663	1.07691	28723.9	13616.4	27014.7	22125.2	35928.8	33269.7	31878.5	22126.4	20052	15722.5	14438.5	15124.8	5345.02	11015.6
36	3.67_300.1920m/z	300.192	0.898454	2M+NH4	pos	3.66702	43.3	22.8	L-Hypoglycin A	1.71237	0.00798054	-0.64912	56745.6	88989.1	49794.3	45460.7	86263.4	49522.1	55938.1	53494.8	108728	77332.1	70041.2	70901.9	111166	95764.7
37	3.68_295.1290m/z	295.129	0.53268	M+H	pos	3.68253	52.3	65.7	Tyrosyl-Hydroxyproline	1.70393	0.000169122	1.2581	44275.3	18511.3	42373.8	54209.7	43277.1	43405.9	43473.9	38911.5	8250.22	9057.88	19576.1	17760.3	34152.5	22270.7
38	3.70_181.0740n	380.182	0.438618	M+H-H2O, 2M+NH4	pos	3.69872	38.5	0.357	Beta-Tyrosine	1.59431	0.0349331	0.412184	137120	103044	119111	98429.5	168959	135091	125506	175623	91436.6	100494	100965	136270	96499.3	92596.7
39	3.80_227.1397m/z	227.14	-1.78413	M-H	neg	3.80477	49.8	54.4	Isoleucylproline	1.99985	5.07891e-05	2.67754	43413.3	6785.82	39844.4	63148.3	36044.9	32346	51472.6	37623.3	2197.47	4143.15	5631.56	2999	6177.79	19566
40	3.94_334.1401m/z	334.14	1.1426	M+H	pos	3.94328	49	55.4	gamma-Glutamyltryptophan	1.21948	0.02177	1.48059	28542.6	10228	18174.2	58574.6	21144.1	27069.7	25008.3	21284.7	4149.9	6575.41	6189.86	9622.04	23072.3	11758.6
41	3.94_243.1711m/z	243.171	-1.21369	M-H	neg	3.9445	46.4	37.9	Isoleucyl-Isoleucine	1.04974	0.00486754	-0.819963	16460.7	29059.1	12226.3	20198.7	21581.4	13387.2	17599	13771.5	28305.2	20030.2	23255.9	27779.1	41502.7	33481.3
42	4.05_353.0949m/z	353.095	2.75354	2M+H	pos	4.04788	37.3	0	L-2-Amino-3-(oxalylamino)propanoic acid	1.41142	0.00183587	0.553099	63802.3	43484.8	62081.6	77311.9	43708	66909.2	66477.6	66325.6	41028.1	45057.7	49472.2	45004.6	36868.7	43477.2
43	4.05_247.1078m/z	247.108	0.362451	M+H	pos	4.04788	49.6	51.1	N-acetyltryptophan	2.23857	0.0331553	-0.958908	58793.5	114285	42969.9	101307	91724.6	37056.9	33639	46063.5	132679	110356	150889	164520	90042.6	37223.8
44	4.05_340.0997m/z	340.1	0.428433	M+NH4	pos	4.04788	47.3	41.7	L-gamma-Glutamyl-S-allylthio-L-cysteine	4.41907	0.00342628	0.44216	774737	570231	696085	923865	576272	840664	824006	787533	491295	570122	578407	640857	584008	556698
45	4.11_330.2390m/z	330.239	0.747215	M+NH4	pos	4.1124	45.9	35.7	Oseltamivir	1.3559	0.0292741	-0.628199	49782	76944.8	41395.1	50394	66981.1	39742.1	48880.9	51299	67920	56844.1	51816.4	76081.5	117133	91873.9
46	4.31_318.1815m/z	318.182	0.983978	M+H	pos	4.30573	55.1	81	Leucyl-Tryptophan	1.3249	0.0482747	-0.602601	53093.9	80620.5	43135.9	50388.5	79169.6	48707.3	51416.2	45745.9	67849.7	54183.1	58397.2	84701.8	126835	91756.6
47	4.56_346.1762m/z	346.176	0.23711	M+NH4	pos	4.55865	38.2	0	Phenylalanyl-Tyrosine	1.22511	0.00604709	-1.09447	12290.1	26243.5	12226.4	18142.8	16582.3	7030.95	13089.9	6667.95	32643.7	19570.2	20265.9	36410.7	32680.6	15890.2
48	4.75_343.0847m/z	343.085	-4.08002	2M+Na	pos	4.74855	34.4	0	Tricholomic acid	1.12966	0.00074435	-2.1649	3719.81	16681	5492.31	2508.19	3571	2611.23	2951.99	5184.14	21901.4	12860	26921.6	9255.24	13825.3	15322.3
49	5.20_305.0893m/z	305.089	-1.90224	M+K	pos	5.20232	44	24.1	N5-(4-Methoxybenzyl)glutamine	3.47262	0.0295235	-0.588847	277648	417595	386551	99924.7	302518	316577	328778	231539	484182	468780	506279	427746	273949	344632
50	5.35_388.2230m/z	388.223	-0.122716	M+H-H2O	pos	5.35242	44.8	29.7	Lisinopril	3.28928	0.00848311	-1.14412	78796.7	174150	77688.7	82893.1	134182	50135.4	78834.7	49046.2	288636	151782	121187	206677	157478	119138
51	5.88_397.0887m/z	397.089	-0.349627	2M-H	neg	5.87588	39	0.176	Clavulanate	2.39528	0.00155397	-1.03019	50731.9	103610	71503.2	15299.3	63271.8	55521.7	56644.8	42150.7	123577	122002	113758	112003	78707.9	71610.4
52	9.18_336.1470m/z	336.147	-1.0153	M+K	pos	9.184	40	6.28	mono-isopropyl-disopyramide	3.2423	0.000682255	1.02966	193402	94733.6	155641	258842	153750	170454	201436	220290	50500.8	74151.5	97150.2	125309	115636	105654
53	12.12_606.2837m/z	606.284	-1.00496	M+H-H2O	pos	12.119	42.4	54.6	Leukotriene C5	4.79816	0.0324375	-2.0743	105296	443446	97191.7	245737	31919.8	71083.2	74010.1	111835	69242.3	487854	108408	849777	768607	376786
54	12.86_599.4268m/z	599.427	-4.82857	2M+Na	pos	12.8579	37.7	0	Bupivacaine	1.26133	0.0119026	0.31818	97136.1	77911	96431.8	104838	81953.3	108361	92575.2	98657.1	84299.9	82589.6	96955	70661.9	66691.6	66268.2
Organic acids (16)
55	0.09_146.0581n	147.066	0.972022	M+H-H2O, M+H	pos	0.08785	41.6	11.5	(S)-2-Aceto-2-hydroxybutanoic acid	1.09384	0.0257512	0.349263	69531.8	54581.5	74397	76060.7	53437	72991.4	68188.2	72116.7	61253.5	36983.9	69292.7	48868.9	51766.8	59322.9
56	0.67_163.0667n	164.074	0.00199432	M+H, M+K	pos	0.670067	50.8	56.9	L-2-Amino-5-(methylthio)pentanoic acid	3.77652	0.0104663	1.61779	245569	80015	176200	498832	192365	227409	165587	213022	61479.3	102694	121558	59907.4	53463	80988.5
57	0.73_168.9804m/z	168.98	-4.62684	M-H	neg	0.733217	54.2	83.7	(S)-3-Sulfonatolactate	3.1749	0.0159529	0.596624	346810	229345	279959	483553	256875	293766	368206	398502	194550	171483	221420	254699	312101	221819
58	0.75_309.0634m/z	309.063	3.79514	2M-H	neg	0.747733	39	3.09	N-Methylethanolaminium phosphate	3.21311	0.00328566	1.29931	205135	83350.9	241509	300873	127434	205660	232982	122353	91761	139609	93707.2	75533.3	35293.3	64201.2
59	0.76_293.0979m/z	293.098	-0.251844	M+H	pos	0.759467	39.1	0	Edetic Acid	2.17906	0.0270987	1.12846	130363	59628.5	133858	189889	51309.5	106443	120333	180345	146090	35272.5	38815.6	41673.2	61356.5	34563.5
60	0.80_162.0529n	342.14	0.429332	M+H, 2M+NH4, M+H-H2O	pos	0.804217	38.9	0	3-Hydroxyadipic acid	2.17068	0.013788	0.843315	145084	80864.5	198502	81723.6	131344	182763	150545	125630	121862	105756	90303.7	64706.2	33408.8	69149.9
61	2.89_426.9698m/z	426.97	3.20619	2M-H	neg	2.88758	38.2	0	2-Oxo-3-hydroxy-4-phosphobutanoic acid	1.26047	0.0227555	-0.521012	44216.9	63449.6	39027.9	69388.1	38522.6	41450.3	51028	25884.6	66545.3	69095.3	77022.3	50031.1	60847.6	57155.8
62	3.68_226.0472n	207.029	-2.48933	M-H2O-H, 2M-H	neg	3.6822	41.9	15.3	Prephenate	1.59978	0.00147796	-0.781564	43275.9	74390.9	38937.7	37926.6	41665.7	37608.2	33293.6	70223.2	65980.2	56176.7	79459.2	77174.3	80208.8	87346
63	4.05_539.2206m/z	539.221	-0.948767	M+Na	pos	4.04788	39.1	0.173	Perindoprilat glucuronide	2.93757	0.0317034	-0.941922	134251	257907	82109.1	235059	118766	118076	143862	107630	186688	170130	155918	324629	435638	274437
64	4.77_276.1209n	294.155	0.0613067	M+NH4, M+K, M+Na, M+H, M+H-H2O	pos	4.76623	44.9	27.9	Triethyl citrate	2.227	0.00141725	-2.36915	11946.3	61719	7092.78	10709.6	1838.98	13673.3	15989.2	22373.9	52505.6	72886.7	16934.2	98999.5	60581.5	68406.6
65	4.99_374.2076m/z	374.208	2.64639	M+Na	pos	4.99308	38.8	1.23	Sphingosine 1-phosphate (d16:1-P)	1.32875	0.0415011	-0.874285	21198.5	38858.9	20396.6	17608.6	43712.6	14409.6	18093.3	12970.2	65193.1	38329.6	30056.4	42525.3	34440.8	22608.3
66	5.42_443.2026m/z	443.203	-3.89664	2M+K	pos	5.42263	37.5	0	Oxalic acid dibutyl ester	2.08153	0.00422199	1.21453	80602.1	34732.4	72666.2	44211.1	98674.2	86340.1	84022.3	97698.6	7189.71	28470.3	19207.8	71381.7	49408	32737.1
67	11.16_293.1792m/z	293.179	0.0343328	M-H	neg	11.1562	42.4	21.8	Sodium Tetradecyl Sulfate	2.53605	0.0206963	-0.742455	93901.5	157099	72470.7	82265.5	155004	74958.8	89242	89468.3	234340	117679	110269	186617	132846	160844
68	12.86_599.4268m/z	599.427	-4.82857	2M+Na	pos	12.8579	37.7	0	Bupivacaine	1.26133	0.0119026	0.31818	97136.1	77911	96431.8	104838	81953.3	108361	92575.2	98657.1	84299.9	82589.6	96955	70661.9	66691.6	66268.2
69	14.28_205.0172m/z	205.017	3.35897	M+H	pos	14.279	37.6	0	O-methoxycatechol-O-sulphate	2.07636	0.0154419	0.27733	308441	254500	307951	346184	260751	312626	301798	321338	269996	261652	311751	242880	207845	232877
70	14.63_234.9471m/z	234.947	4.00567	M+Na	pos	14.6339	34.5	0	1,2-Ethanediyldicarbamodithioic acid	1.23743	0.00494689	0.32823	82352	65594.5	82709.4	87560.7	69594	85365.6	81703.4	87178.9	68214.8	66692.6	81640.5	61906.1	54146.8	60965.9
Carbohydrates (23)
71	0.77_256.0816m/z	256.082	0.227426	M+H	pos	0.7743	43.5	19.5	Nicotinate D-ribonucleoside	6.14116	0.000361964	0.451186	1.2458e+06	911226	1.34601e+06	1.3184e+06	1.18375e+06	1.2984e+06	1.14476e+06	1.18344e+06	746811	765951	914177	975671	1.0721e+06	992653
72	0.78_191.0555m/z	191.055	-3.11711	M-H2O-H	neg	0.77675	48.1	47.9	L-Galacto-2-heptulose	1.8043	0.00947296	-0.672724	82720.8	131864	71068.7	69573.3	78000.3	73963.4	95004.9	108714	87120.6	107934	153050	124336	184296	134445
73	0.82_162.0761m/z	162.076	0.19872	M+H-H2O	pos	0.818867	53.3	68.7	Glucosamine	1.93183	0.00300565	0.552282	134856	91963.8	135801	127610	96109.7	138945	173893	136778	91756.7	101598	76399.7	103133	95547.7	83348.3
74	1.09_324.0592m/z	324.059	0.362431	M+H	pos	1.09277	51.3	63.1	Cytidine 2'-phosphate	1.43243	0.0290123	-0.904215	37337.1	69877.4	37515.3	17768.5	74960.3	31463.6	37765.4	24549.5	56445.2	52352.7	94019	37372	89574.6	89500.8
75	1.87_512.1068m/z	512.107	4.74012	M+Na	pos	1.86712	36.8	0	Chondroitin 6'-sulfate	1.6524	0.000963746	3.85639	29301.1	2022.99	15569.6	18969	54999.2	28598.4	23418.2	34251.9	441.759	240.968	699.706	474.421	3505.17	6775.9
76	2.07_179.0376m/z	179.038	-3.91663	M-H	neg	2.07483	42.3	20.2	5-Methylthioribose	1.00157	0.00552336	-0.529903	27975.7	40392.2	21256.8	33939.3	24687.4	30745	30431.3	26794.4	33959.8	37133.8	53299.2	40025.1	34301.8	43633.6
77	2.49_479.1875m/z	479.188	0.828509	M+NH4	pos	2.49042	39	0	4-(2-Nitroethyl)phenyl primeveroside	1.03737	0.00161699	1.30427	16942.1	6860.34	19261.2	21163.2	17204	12464.1	9294.91	22265.5	4274.33	6263.02	4178.26	8344.63	6764.14	11337.6
78	2.83_308.1340m/z	308.134	-0.132247	M+H-H2O	pos	2.82577	45.1	28.9	2-O-alpha-D-Galactopyranosyl-1-deoxynojirimycin	1.40575	0.000149689	-3.05983	3020.14	25184.1	4959.2	5294.43	2569.18	1752.68	1681.09	1864.27	12112.9	27192.3	29752.4	17256.3	27604.2	37186.6
79	3.05_412.1968m/z	412.197	0.498459	M+H	pos	3.0492	53.7	72.8	O-Desmethylvenlafaxine glucuronide	2.19253	0.00263842	6.4545	51830.6	590.999	50259.5	24190.6	48971.2	112877	43376.2	31308.7	421.197	1321.24	525.023	553.498	374.736	350.296
80	3.23_845.1700m/z	845.17	-2.76324	2M+H	pos	3.22572	36.3	0	Trehalose 6-phosphate	1.1836	0.00302851	6.04387	14374.8	217.88	4210.93	25181.2	14140	11816.3	6293.1	24607.4	7.35791e-05	7.35791e-05	1307.28	7.35791e-05	7.35791e-05	7.35791e-05
81	3.23_843.1545m/z	843.155	-3.89917	2M-H	neg	3.23137	36.9	4.29	Lactose 6-phosphate	1.49612	0.00630519	6.12974	23390.1	334.038	8366.46	39766.8	19494.6	19124	6864.98	46723.5	7.35791e-05	7.35791e-05	7.35791e-05	371.644	602.934	1029.65
82	3.50_464.1765m/z	464.177	0.615845	M+NH4	pos	3.49745	38.3	0	Lucuminic acid	1.24654	0.0239609	0.844891	50659.1	28204.6	72591.6	36204.7	30818.3	61109.7	66327.5	36902.7	33790.2	45191.9	22622.4	25601.7	15940.3	26081
83	3.60_431.1194m/z	431.119	-0.338518	M-H	neg	3.59575	54.2	75.2	Apiosylglucosyl 4-hydroxybenzoate	2.54025	0.000536415	-1.47553	42373.2	117834	36833.2	43111.4	46627.7	51330.3	37537.4	38799.2	85581.2	94101.8	126635	82025.8	170675	147982
84	3.67_416.0835m/z	416.083	0.0557243	M+FA-H	neg	3.66547	42.4	16.9	Salicyluric beta-D-glucuronide	2.25789	0.0222715	-4.60282	3134.05	76154	715.651	2515.21	4167.27	694.117	5160.88	5551.16	4209.48	37732.8	33181.4	157693	66359	157748
85	3.75_394.1377n	439.136	0.242587	M-H, M+FA-H	neg	3.75208	39	0.611	N-Acetylserotonin glucuronide	1.20106	0.0421545	-0.578574	52040.2	77715.4	47023.9	51996	26305.6	56792.2	60337.6	69785.9	55341.6	67806.6	69886.5	89840.1	65681.1	117737
86	3.96_458.1432n	476.177	-1.32249	M+NH4, M+K, M+Na, 2M+K, 2M+NH4, 2M+Na	pos	3.96107	45.3	31.6	3-Hydroxynevirapine glucuronide	3.38807	0.029311	0.723856	441926	267576	534574	282209	344476	682425	501573	306297	374900	281906	278396	231073	213527	225653
87	4.17_381.1766m/z	381.177	0.0372091	M-H	neg	4.16572	47.6	46.2	1,2,10-Trihydroxydihydro-trans-linalyl oxide 7-O-beta-D-glucopyranoside	1.0448	0.00581821	2.08147	16613.8	3925.42	9873.45	9239.95	24456.3	12681.8	29295.5	14136.2	1077.75	6122.03	1427.14	1145.17	4864.46	8915.96
88	4.76_463.1821m/z	463.182	-0.00236981	M+FA-H	neg	4.75682	41.1	9.52	2-[4-(3-Hydroxypropyl)-2-methoxyphenoxy]-1,3-propanediol 1-glucoside	1.42792	0.0147051	-0.667482	37376.7	59365.4	42081.3	36953.3	17110.4	36493.4	35805.7	55816.3	79820.4	49943.4	50282.7	72971.4	52680.3	50494.2
89	5.01_499.1317m/z	499.132	4.52371	M+H-H2O	pos	5.01075	45.4	33.2	b-D-Glucuronopyranosyl-(1->3)-a-D-galacturonopyranosyl-(1->2)-L-rhamnose	1.10511	0.0254823	0.942192	34749.3	18085	36365.4	25684.2	34175.8	52573.3	44638.8	15058	9303.47	8687.76	27568.7	26275.1	17961.3	18713.4
90	5.06_359.0969m/z	359.097	-1.06139	M+H-H2O	pos	5.06328	47.8	46	Furaneol 4-(6-malonylglucoside)	5.61185	0.0262308	-0.474846	815172	1.1329e+06	956598	941018	724614	697674	746341	824790	1.47069e+06	1.07888e+06	1.22117e+06	1.3852e+06	820120	821356
91	5.13_459.2603m/z	459.26	3.04977	M+H	pos	5.13405	36.9	0	[6]-Gingerdiol 4'-O-beta-D-glucopyranoside	1.11335	0.0100878	-1.43104	6780.87	18284	8018.67	5883.87	9818.52	3864.35	7222.9	5876.93	27393	13219.6	7676.91	29715.1	18275.1	13424.4
92	5.96_457.1385m/z	457.139	4.48798	M-H	neg	5.95717	48.9	65.4	12-Hydroxynevirapine glucuronide	2.04056	0.00128112	2.05439	58424.7	14065.8	76459.7	29565.8	38921.7	75886	84654.5	45060.3	17974.2	22501.2	1316.12	8246.31	16644	17712.8
93	5.96_677.4244m/z	677.424	1.99616	M-H	neg	5.95717	36.4	0	Descladinose roxithromycin	1.89435	0.0349059	-1.04728	41304.4	85360.9	22731.2	44933.9	114019	18931.6	25298.6	21912.4	111118	71753.8	54287.6	69702.8	115929	89373.9
Lipids and Lipid (71)
94	0.00_268.2402n	269.247	0.0145997	M+H-H2O, M+H	pos	0.00165	39.3	0	9E-Heptadecenoic acid	2.06948	0.0310108	-0.436177	141722	191751	167267	167415	117034	144491	123600	130522	246065	217208	228241	160855	145535	152604
95	0.00_283.2641m/z	283.264	-0.403839	M-H	neg	0.00226667	39.5	0.602	Stearic acid	1.61444	0.0353799	-0.347339	112866	143589	128129	136954	94139.5	108271	103311	106388	172870	152593	171781	134173	111680	118435
96	0.04_297.2788m/z	297.279	-0.0357618	M+H	pos	0.037	30.6	0	4-heptyl-2-methyl-2-undecenoic acid	1.54452	0.0340346	-0.674825	45628.4	72841.3	53471.3	51832	38648.4	45255.6	38111.8	46451.4	108829	94200.3	84225.4	54196.9	48424.4	47172
97	0.19_154.1358n	137.133	0.350338	M+H-H2O, M+H, 2M+NH4	pos	0.189883	39.6	0	(+)-Isomenthone	1.77224	0.0474567	-0.389204	124844	163504	145934	148255	99778.2	126329	108832	119934	213817	176217	195993	137865	124310	132821
98	0.21_252.2089n	253.216	0.0390723	M+H-H2O, M+H	pos	0.206783	37	0	7Z,10Z-Hexadecadienoic acid	1.50317	0.0306848	-0.466326	68834.5	95100.9	80096.6	82668.3	55287.5	71194	57355.8	66405	125534	103025	115785	81194.7	72882.5	72183.6
99	0.64_163.1442m/z	163.144	0.658698	M+NH4	pos	0.640967	38.5	0	2R-aminoheptanoic acid	1.11958	0.0170633	1.32718	26526.5	10572.1	23381.6	15266.3	52156.2	17413.7	26699.3	24242	5549.15	11109.8	15040.8	11664.1	8183.29	11885.3
100	0.67_212.0676n	251.031	-4.05707	M+H, M+Na, M+K	pos	0.670067	37.5	0	Valtrate	1.59913	0.00662044	0.658631	75732.5	47974.9	58907.6	104652	93059.7	67988.9	62650.6	67135.6	41489	46977.3	49829.7	38243.6	55732.7	55577.3
101	0.76_235.0925m/z	235.092	0.0896855	2M+H	pos	0.759467	38.8	0	2S-amino-3-oxo-butanoic acid	1.30524	9.77778e-05	0.767177	38369	22544.3	40124.7	42280.7	39173.4	34619.9	28827	45188.2	25576.5	21298.1	23415.2	23302.4	22436.7	19237.1
102	0.82_215.1391m/z	215.139	0.510212	M+H	pos	0.818867	39.3	0	Dethiobiotin	1.10906	0.000441583	0.339428	61955.5	48966.8	63660.8	57242.6	61218.1	64734	67899.5	56977.8	46363.6	47664.3	43713.1	56259.4	51839.7	47960.7
103	1.24_241.1547m/z	241.155	-0.0295119	M+NH4	pos	1.23735	42	12.6	Cerulenin	1.82593	0.0346863	0.259423	237177	198143	218670	253518	229861	240790	236874	243352	148280	173074	178935	237189	240184	211197
104	3.23_592.6144m/z	592.614	-0.211742	2M+NH4	pos	3.22572	38.8	0	Stearic acid(d3)	1.03554	0.0187663	1.7139	17496.9	5333.66	25074	6399.1	17426	30827	13563.2	11692.3	2875.81	2637.97	12987.4	501.289	1005.94	11993.6
105	3.36_507.0962m/z	507.096	1.44967	M+FA-H	neg	3.35517	39	0	farnesyl triphosphate	1.60927	0.037283	-0.852125	39659.2	71591.1	17960.6	72225.9	15889.2	73837.4	31854.6	26187.5	77642	73650	42585.4	99837.5	61047.1	74784.7
106	3.63_336.2382m/z	336.238	0.414604	M+NH4	pos	3.63405	51.5	62.4	(-)-menthyl beta-D-glucoside	1.66126	0.0275701	1.34147	54377.9	21458.5	26077.2	40606.4	66294	48770.5	83957.7	60561.5	8294.91	14010.6	13725.6	5617.96	18020.6	69081.5
107	3.70_282.1912m/z	282.191	0.433507	2M+NH4	pos	3.69872	39	0	D-Leucic acid	1.22329	0.0004936	-3.18155	1833	16630.4	1642.06	2280.72	1675.75	1853.99	1745.89	1799.59	20420.3	20596.1	26923.5	8316.84	10352.2	13173.6
108	3.80_637.6165m/z	637.616	4.13007	M+FA-H	neg	3.80477	36.8	0	Phthioceranic acid (C40)	2.61197	0.00551802	2.91643	84569.1	11201.6	55648.9	45849.3	176387	81982.1	49032.1	98515.6	2487.74	3614.56	5460.74	4115.51	17234.3	34296.8
109	4.11_351.1296m/z	351.13	-0.0953779	2M-H	neg	4.11367	51.1	62.4	3-propylmalic acid	1.64211	0.0020624	0.344848	138019	108675	136431	169265	125346	143651	122669	130754	115440	106563	106651	109025	107431	106939
110	4.27_355.1865m/z	355.186	-4.50028	2M+Na	pos	4.27072	38.5	0	Myrtenic acid	1.0223	0.0254078	1.79047	18482.7	5342.94	37921.4	1179.81	13990.6	21326.8	17946.3	18531.5	4614.82	10322.8	7532.25	3920.2	1961.95	3705.67
111	4.50_426.3062m/z	426.306	0.0458102	2M+NH4	pos	4.49652	38.6	0	(1alpha,2alpha,4betaH,6alpha,8R)-p-Menthane-2,6,8,9-tetrol	1.40044	0.0109064	0.563107	73583.9	49804.8	84885.9	73587.4	50993.9	73104.2	85119.8	73812.4	40518.9	74524.4	42435.6	58451.3	43346.5	39552
112	4.68_204.0999n	205.107	0.690961	M+H, M+NH4, M+Na	pos	4.67778	49.6	50.9	2-hydroxy-7-methyl-Octanedioic acid	1.25005	0.0183268	-1.37064	12498.3	32318.8	11679.4	9971.42	8042.84	11139	15639.7	18517.5	21640.8	27369.8	10956.9	57478.7	30653	45813.7
113	5.32_190.0862m/z	190.086	-0.328025	M+NH4	pos	5.31875	45.1	28.4	Drosophilin C	1.60714	0.000494175	1.18064	44368.6	19573.4	36496.5	42329.7	48950.1	45626.3	44173	48635.9	5744.82	17219.1	12940.9	36880.4	27750.8	16904.5
114	5.65_402.2389m/z	402.239	-4.48958	M+K	pos	5.65227	40.9	23	5(6)-EpETrE-EA	2.81565	0.00464828	-1.6911	31628.8	102130	21607.2	59974.5	28774.9	21064.5	39241.3	19110.4	147696	84387.7	48228.8	164359	95987.1	72122.7
115	5.78_499.2917m/z	499.292	3.00254	M+H-H2O	pos	5.77562	37.5	0	L-Olivosyl-oleandolide	1.19324	0.00223075	-1.62514	5829	17980.9	5046.76	8585.71	8001.5	3795.32	5425.35	4119.33	28204.4	13949.5	11104.1	25047.4	16816.3	12763.6
116	6.03_501.3072m/z	501.307	2.68238	M+H	pos	6.03493	37.5	0	Mupirocin	1.4238	0.00383526	-1.37002	11727.2	30311.8	12165.9	16355.2	9973.72	6978.26	15057.2	9833.14	41010.9	22279.4	13364.4	43857.8	34432.9	26925.4
117	6.18_190.0863m/z	190.086	0.25399	M+NH4	pos	6.17605	50.1	54	Drosophilin D	1.7257	0.0300241	1.3941	66448.7	25282.5	29977.1	131160	57356.1	50725.4	64560.4	64913.1	5717.51	14940.7	12915.5	59982	39848.5	18290.8
118	6.30_276.2090n	277.216	0.108094	M+H-H2O, M+H	pos	6.2985	52.4	64.2	beta-parinaric acid	1.50808	0.0435956	-0.646429	45849.5	71767.7	38410.7	39520	93589.1	36386.5	36189.7	31001.1	90744.2	72764.3	49070.7	76775.5	77654.8	63597
119	6.30_213.1485m/z	213.149	-0.0536846	M+H	pos	6.2985	52.1	62.9	7-Oxo-11-dodecenoic acid	1.46546	0.0346601	-0.612178	45314.7	69266.5	37906.2	41246.3	86705.5	36462.4	36551.9	33016	83690.9	73676.3	48897.1	75259.5	74247.3	59827.9
120	6.30_330.2406n	348.274	-0.0039469	M+NH4, M+Na, M+K, 2M+H, 2M+Na, 2M+K, M+H-H2O	pos	6.2985	48.8	47	12,13,15-trihydroxy-9E-octadecenoic acid	7.66516	0.0315893	-0.87844	780323	1.43453e+06	591861	619668	1.86808e+06	564312	568028	469984	1.77961e+06	1.61696e+06	837658	1.60765e+06	1.58534e+06	1.17999e+06
121	7.06_560.2340m/z	560.234	0.39915	M+NH4	pos	7.05623	38.3	0	Deoxyloganin tetraacetate	1.42486	0.000471785	4.03329	22507.6	1374.64	15892	8816.52	25395	23685.2	38522.8	22734.1	1776.21	5229.29	572.184	670.158	7.35791e-05	7.35791e-05
122	7.65_172.1697m/z	172.17	0.518249	M+NH4	pos	7.65295	41.8	20.1	D-Linalool	1.28425	0.0264002	0.551692	83137.6	56718.1	64457.9	98001.7	95687	95694.8	92427.6	52556.7	76660.3	54407.3	58563.2	41214.3	38428.8	71034.6
123	8.01_607.2706m/z	607.271	-3.24698	M+Na	pos	8.00572	37.9	0	Ouabain	1.1543	0.0373368	-2.31123	3744.91	18586.2	1599.55	3105.17	11719.1	153.23	4610.84	1281.58	19124.5	6492.35	9829.33	46653.2	17722	11696
124	8.63_309.2071m/z	309.207	-0.205673	M+FA-H	neg	8.62903	44	27.6	Norlinolenic acid	1.18608	0.00503265	1.46956	27059.5	9771.01	32901.5	17726.4	40147.3	22183.8	37447.8	11950.3	7100.65	13430.6	13600	8357.92	6466.31	9670.62
125	9.19_291.1965m/z	291.197	-0.0774185	M-H	neg	9.18998	51.2	60.8	(2'E,4'Z,7'Z,8E)-Colnelenic acid	2.08507	0.000326869	-1.5227	22768.4	65419.9	16558.6	35040.1	30661.3	15172.6	15204.6	23973.1	62260.6	54810	38627.6	75867.6	88872.4	72081.3
126	9.27_280.2039n	281.211	0.137959	M+H-H2O, M+H	pos	9.27215	39	0	12S-HHT	1.05801	0.0336672	1.4355	23372.6	8641.3	51106.8	12325.6	13714.2	25536.9	17675.4	19876.6	7212.16	13778.4	7946.49	10181.1	6103.2	6626.46
127	9.78_313.3101m/z	313.31	-0.116189	2M+H	pos	9.7764	38.6	0	(-)-Menthol	1.44019	0.0446918	0.205785	208619	180887	217581	229463	177034	208304	199872	219461	188853	187336	219295	162365	154641	172830
128	9.93_269.2122m/z	269.212	-0.115392	M-H2O-H	neg	9.92557	55.6	81.1	(S)-10,16-Dihydroxyhexadecanoic acid	3.59606	0.0284817	1.40655	297508	112224	401849	67965.1	360405	261271	538384	155174	57697	162113	167639	87372.4	79108.9	119412
129	10.07_324.2897m/z	324.29	-0.161705	M+NH4	pos	10.0657	38.4	0	11,14,17-Eicosatrienoic acid	1.06766	0.0185156	0.405488	56373.5	42560.9	51189.8	55099.7	70452.7	45992.5	54820.3	60685.7	35723.7	55152.6	32506.7	43771.2	38747.4	49463.6
130	10.07_209.1899m/z	209.19	-0.214317	M+H-H2O	pos	10.0657	39.2	0	Tsuzuic acid	1.46984	0.0087536	0.288464	135955	111316	137050	147471	115101	138968	131045	146094	117037	106070	136500	108081	94379.2	105830
131	10.11_484.3398n	502.374	-0.389945	M+NH4, M+Na, M+K, M+H	pos	10.1105	41.1	13.4	(25S)-5alpha-cholestan-3beta,4beta,6alpha,8beta,15alpha,16beta,26-heptol	11.2636	0.0438426	0.279068	9.18397e+06	7.56872e+06	9.52322e+06	1.00153e+07	7.44509e+06	8.83262e+06	8.54308e+06	1.07445e+07	7.99626e+06	7.29461e+06	9.81003e+06	6.73474e+06	6.18363e+06	7.39307e+06
132	10.11_455.3480m/z	455.348	-3.55722	M+Na	pos	10.1105	37	0	24-methylene-5alpha-cholestan-3alpha,12alpha,16alpha-triol	1.34523	0.0478162	0.278986	140508	115802	143051	152009	115635	132971	135206	164175	131280	115764	148472	95877	94669.9	108750
133	10.25_332.2562n	350.29	-0.357137	M+NH4, M+Na, M+H	pos	10.2502	45.7	33.3	Floionolic acid	2.93342	1.45383e-07	-4.60806	3189.07	77772.9	2504.83	3865.88	1887.53	2433.61	2579.39	5863.16	73668.3	57021.9	93535.6	90216.3	84240.2	67955.1
134	10.43_421.3637m/z	421.364	-3.8134	M+Na	pos	10.4255	36.6	0	2-Hydroxy-22-methyltetracosanoic acid	-3.8134	-3.8134	-6.52196	386.514	35519.7	412.445	546.174	706.427	344.269	211.185	98.5844	63343.1	10781.3	23447.3	42262.7	29206.6	44077.4
135	10.70_256.2634m/z	256.263	-0.303386	M+H	pos	10.6997	45.1	28.7	Palmitic amide	10.4211	0.00255655	0.320593	6.07167e+06	4.86183e+06	6.1979e+06	6.47427e+06	5.62742e+06	6.27662e+06	5.77369e+06	6.08011e+06	5.25515e+06	5.29879e+06	5.74471e+06	4.56634e+06	4.02305e+06	4.28296e+06
136	10.71_623.4842m/z	623.484	3.35679	2M+Na	pos	10.7143	38.3	0	18-fluoro-9Z-octadecenoic acid	1.12469	0.0142351	0.399608	62120.5	47091.4	59177.7	77518.8	55210.6	67408.7	55126.1	58281.3	45882.9	38948.7	63939.5	47394	41610.2	44772.9
137	10.73_237.2212m/z	237.221	-0.314667	M+H-H2O	pos	10.7289	39.1	0	Palmitoleic acid	1.55163	0.0204645	0.291208	170117	139023	173269	190150	144046	179438	160318	173482	153009	132645	177489	128957	114554	127480
138	10.73_355.3449n	356.352	-0.362523	M+H, M+Na	pos	10.7289	39	0	Eicosanoyl-EA	3.5297	0.00518058	0.325167	690981	551545	704082	743220	607473	709653	645722	735733	601917	527064	684814	524898	459218	511358
139	10.73_438.2981n	456.332	0.00722977	M+NH4, M+Na	pos	10.7289	37.7	0	3beta-(3-methyl-butanoyloxy)-villanovane-13alpha,17-diol	1.36244	0.0453485	0.224096	171011	146408	175735	185536	140733	172297	167250	184514	150818	140899	183574	137366	121720	144070
140	10.73_579.4581m/z	579.458	3.46689	M+H-H2O	pos	10.7289	35.2	0	Spirilloxanthin	1.54956	0.00255516	0.38779	112834	86239	102300	127598	101616	109338	118165	117988	100084	88650.9	101033	69012.8	78458.6	80194.5
141	10.76_491.4054m/z	491.405	-3.66192	M+Na	pos	10.7582	37.2	0	Argenonic acid	1.44806	0.00748562	0.343031	123785	97590.4	122203	147981	105589	129185	117075	120680	112696	99828.5	111908	91174	80276.8	89659.3
142	11.05_404.3137n	427.303	-0.19019	M+NH4, M+Na, M+H	pos	11.0458	38.9	0	Ventosic acid	4.41568	5.36788e-07	-3.51936	16090.2	184499	16359.9	22476.8	14914.5	9626.07	14199.9	18964.2	181183	157243	145538	218298	238280	166451
143	11.29_334.3105m/z	334.31	0.120639	M+H-H2O	pos	11.2866	38.8	0	Anandamide (20:2, n-6)	1.86181	0.00729245	0.289964	224797	183867	234440	236690	191986	228704	220350	236612	196751	192287	218209	180160	147944	167849
144	11.30_635.4162m/z	635.416	-0.443252	M-H	neg	11.2987	37.3	0	Fasciculic acid B	1.05151	0.00274444	2.22183	16487.6	3534.45	14613.7	11502.5	7488.43	21891.9	26727.1	16702.1	3302.39	5679.39	7.35791e-05	10399.4	1825.53	7.35791e-05
145	11.30_578.3821n	579.389	0.422887	M+H, M+Na	pos	11.3027	37.4	0	(25S)-5beta-spirostan-3beta-yl beta-D-glucoside	1.10892	0.0333513	0.886351	37071.3	20054.8	38647.1	32293.8	27090.9	32683.7	40350.8	51361.2	11161.1	30933.1	2793.78	41626.8	23585.1	10229.2
146	11.32_405.3688m/z	405.369	-3.93531	M+Na	pos	11.319	36.8	0	Pentacosanoic acid	1.06472	0.000450888	-6.95613	79.1921	9833.02	7.35791e-05	7.35791e-05	475.152	7.35791e-05	7.35791e-05	7.35791e-05	16728.7	5318.01	4260.65	12800.5	9281.03	10609.2
147	11.32_449.3951m/z	449.395	-3.32008	M+Na	pos	11.319	36.6	0	Mycolipanolic acid (C27)	1.16728	0.00105346	-7.37968	73.0132	12159.2	7.35791e-05	438.079	7.35791e-05	7.35791e-05	7.35791e-05	7.35791e-05	19849.8	6094.52	4264.12	18314.8	9469.45	14962.7
148	11.40_383.3399n	384.347	-0.0900975	M+H, M+Na, M+K	pos	11.4	52.4	66.1	N-stearoyl valine	7.66205	0.0281938	0.232677	5.21635e+06	4.4394e+06	5.29086e+06	5.58477e+06	4.43161e+06	5.20133e+06	5.12003e+06	5.66951e+06	4.7118e+06	4.61175e+06	5.36387e+06	4.23939e+06	3.62975e+06	4.07982e+06
149	11.50_326.2822n	327.289	0.197079	M+H, M+NH4	pos	11.4951	38.6	0	14R-hydroxy-11E-eicosenoic acid	1.4652	0.00544582	0.345932	107657	84704.1	107540	112819	88648.1	111693	108082	117158	87520.5	84165.5	107149	77539	70632.3	81218.2
150	11.92_344.2925n	367.282	-0.443492	M+NH4, M+Na, M+H	pos	11.916	39.1	1.54	10,20-Dihydroxyeicosanoic acid	2.17232	0.0202495	0.25165	378541	317949	411416	395993	326492	381779	351684	403880	338158	320183	384519	318270	263501	283066
151	12.34_791.4943m/z	791.494	-0.968959	2M-H	neg	12.3382	38	0	methyl 8-[3,5-epidioxy-2-(3-hydroperoxy-1-pentenyl)-cyclopentyl]-octanoate	1.41137	0.0476852	-0.97391	30165.1	59248.9	41840.6	4062.46	26378.3	28679.1	58473.5	21556.6	58274.6	98136.7	50466.7	28763.3	79359.4	40493.1
152	12.61_675.6761m/z	675.676	-0.102518	2M+H	pos	12.6075	37.3	0	Erucamide	1.29354	0.0139619	0.489151	63889.2	45517.5	82420.8	62552.2	56860.9	67633.7	53323.3	60544.1	37496.1	57615.1	61694	40473.9	38284.7	37541.1
153	13.34_528.3779n	511.375	4.40665	M+H-H2O, M+K	pos	13.3368	34.8	0	Isorenieratene/ (Leprotene)	1.74353	0.0135448	0.295485	191819	156294	191539	205227	157897	207731	182610	205911	165505	157136	192596	145539	128208	148779
154	13.46_565.4429m/z	565.443	4.25813	M+H-H2O	pos	13.4594	33.8	0	Hydroxyspirilloxanthin/ OH-Spirilloxanthin/ (Monometylated spirilloxanthin)	1.06802	0.00821462	0.374177	53674.7	41412.5	51181.2	57482.8	41947.1	61065.8	52234.3	58137.2	40291.9	42215.9	52748.1	39651.4	34952	38615.6
155	13.78_340.3574m/z	340.357	0.015657	M+H	pos	13.7753	39.1	0	Docosanamide	1.98179	0.000698724	0.360244	172315	134239	168907	183549	149598	187849	162244	181740	141632	136120	153904	124792	119022	129962
156	13.81_366.3731m/z	366.373	0.278778	M+H-H2O	pos	13.8104	43.4	23.9	Behenoyl-EA	2.72342	0.00119538	0.326223	381297	304130	378262	409245	339153	414942	368641	377536	330763	313588	345346	276591	262378	296116
157	14.23_605.4251m/z	605.425	-1.40349	2M+H	pos	14.2325	38.6	0	9-hydroxy-hexadecan-1,16-dioic acid	1.09602	0.0429081	0.2305	111413	94961.7	112240	118989	91096.7	126344	102830	116978	101938	96958.4	114117	89068.2	81503.8	86184.4
158	15.13_265.2527m/z	265.253	0.351407	M+H-H2O	pos	15.1289	38.8	0	Elaidic acid	1.48062	0.013491	-0.634607	43126.9	66955.1	52981.2	50931.7	36974.5	42002.3	38503.5	37368.1	84465.3	79199.2	85984.3	55514	47211.7	49356
159	15.48_154.1359n	326.305	0.669514	M+H-H2O, 2M+NH4	pos	15.4825	39.3	0	(-)-Menthone	1.91262	0.0143188	-0.559677	84524.7	124584	101897	96996.4	72992.3	82538.8	76445.3	76278.4	153458	147460	155918	106218	91307	93144.7
160	15.48_299.2946m/z	299.295	0.313895	M+H	pos	15.4825	38.6	0	5-methyl-octadecanoic acid	1.1708	0.0136042	-0.592827	29200.3	44039.9	34780.9	34273.2	24344.7	29169.6	25619.7	27013.7	55014.1	50937.1	55942.2	39027.2	31345.3	31973.2
161	15.54_237.2213m/z	237.221	0.171035	M+H-H2O	pos	15.5356	39.1	0	cis-9-palmitoleic acid	1.60932	0.0133471	-0.631568	50420.6	78114	60309.2	59777.1	44659.4	48957.5	44998.3	43822	100685	92231.6	98516.1	64818.2	55146.8	57286.3
162	15.78_159.0653m/z	159.065	0.462601	M+H-H2O	pos	15.783	39.4	0	3-Isopropylmalate	2.53386	0.00516027	0.37389	283223	218563	319146	305437	234763	280712	258049	301230	209181	207995	274892	206538	184331	228440
163	15.78_411.4198m/z	411.42	0.266566	M+H	pos	15.783	50.7	58.2	(+)-24-methyl-hexacosanoic acid	4.36727	0.0198302	-0.589845	414330	623602	500424	483623	360355	410689	365855	365034	827000	736898	772052	511313	433741	460608
164	15.78_205.1952m/z	205.195	0.576896	M+H	pos	15.783	39.4	0	(+)-beta-selinene	1.19287	0.00868796	0.304025	81196	65767.9	88924.8	87177.1	68880	80437	76169.7	85587.1	66571	63475.4	82281.7	61144.3	56776.3	64358.7
Alkaloids (6)
165	0.63_127.0998n	145.134	0.671755	M+NH4, M+K, M+H	pos	0.62645	39.1	0	Nor-psi-tropine	1.51176	0.0160272	0.804424	69196.9	39621.5	71476.2	43682.3	107277	50578.3	76877.4	65290.7	33619.3	48083.2	55582.9	38131.7	24069.1	38242.9
166	3.31_539.1123m/z	539.112	1.43916	2M+K	pos	3.31432	38.2	0	5-Methoxycanthin-6-one	3.58083	0.00221766	3.26035	138469	14450.7	72259.5	221030	140731	107782	58136.9	230876	7745.51	9531.31	23384.1	3296.64	10817.5	31929.3
167	3.82_328.2234m/z	328.223	0.877598	2M+NH4	pos	3.82087	44.2	27.6	Arecoline	2.11066	0.0105697	-0.601452	92868.2	140904	72462.4	80565.5	154936	82403.5	87125.2	79716.3	167390	125882	116973	126810	165337	143030
168	4.05_551.1698m/z	551.17	1.46816	2M+Na	pos	4.04788	38.6	0	Perlolyrine	1.1797	0.0139063	0.795156	34951.9	20142.1	35255.4	31988.1	40762.2	21271	31444.2	48990.3	22125.2	11858.2	23311.9	9400.5	24884.9	29272
169	5.51_485.2761m/z	485.276	-3.42215	2M+K	pos	5.51098	37.3	0	Tigloidine	1.41463	0.00790833	-1.43033	10434.9	28123	10413.1	10248.1	18124.1	6442.49	10670.5	6711.15	51947.4	27389.5	20302.6	29135	21701.3	18262
170	10.88_382.2037m/z	382.204	2.88384	2M+NH4	pos	10.8771	38.9	0	Harman	3.18291	5.275e-07	1.62125	125614	40831.4	106706	123148	108661	134848	139544	140777	28632.7	30269.5	48532.9	40811	41115.6	55626.4
Flavonoid glycosides (9)
171	0.80_485.0830m/z	485.083	-3.28683	M+K	pos	0.804217	37.4	0	3,6,7-Trihydroxy-4'-methoxyflavone 7-rhamnoside	2.04879	0.00709348	3.35563	48391.9	4727.46	28898.9	95060.2	36850.2	26452.5	22930.9	80158.8	1075.7	1102.5	3174.81	99.8209	6038.49	16873.4
172	3.33_721.1379m/z	721.138	0.301148	M+K	pos	3.33213	36.5	0	8-Hydroxyhesperetin 7-[6-acetylglucosyl-(1->2)-glucoside]	1.04843	0.0251638	3.019	16956.9	2091.89	33953	7.35791e-05	24781.7	27506	11830.4	3670.2	3294.82	1047.06	1643.17	823.624	3617.66	2124.97
173	3.35_513.0784m/z	513.078	-1.95109	M+K	pos	3.34992	39.3	8.22	Kaempferol 3-(2''-acetylrhamnoside)	1.99347	0.0275589	1.60101	73582.6	24256.2	143995	13798.5	68168.7	93494.6	73936.4	48102.1	17763	13643.1	44261.5	8832.42	14503.7	46533.5
174	3.68_529.0998m/z	529.1	1.91616	M-H2O-H	neg	3.6822	37.7	0	Myricetin 3-(3'',4''-diacetylrhamnoside)	1.75244	0.00115946	2.61288	35047.3	5729.26	19181.9	47445.8	39616.5	28897.1	18651.2	56491.4	1465.84	3372.77	3506.67	11038.1	10865.5	4126.62
175	4.53_699.1798m/z	699.18	3.02508	M+FA-H	neg	4.52627	37.7	0	Limocitrin 3-rutinoside	2.04008	0.0191562	-2.5486	13191.8	77181.1	17714.6	9398.55	15178.5	9477.51	7396.29	19985.6	16437.5	36741.1	38720.7	103426	163360	104401
176	4.75_933.2244m/z	933.224	3.35361	2M+K	pos	4.74855	36.5	0	Peonidin 3-rhamnoside	1.27219	0.000108299	3.90825	16047.2	1068.81	17076.6	5364.9	22630.9	19622	14731.4	16857.6	695.046	377.434	678.328	325.087	2676.7	1660.25
177	5.31_400.0804m/z	400.08	0.904338	M-H2O-H	neg	5.31395	38.1	0	Cyanidin 3-arabinoside	1.74914	0.0177497	1.05828	71563.7	34365.2	55763.3	37765.3	90224	75621.5	82291.1	87716.8	5812.89	27511.5	17966.9	73717.6	52445.7	28736.6
178	7.23_464.1571m/z	464.157	4.38679	M+NH4	pos	7.23263	37.7	0	Kaempferide 3-rhamnoside	1.03307	0.0264464	-0.82708	18655.7	33097	18938	5819.15	32932.8	14243.2	22875.8	17125.4	23666.9	24211.6	26792.4	44887	32895.2	46128.6
179	11.88_471.1053m/z	471.105	0.242379	M+K	pos	11.8821	38.1	0	Pinostrobin 5-glucoside	1.09451	0.00936269	0.306345	68494.3	55390.5	72013.9	73200.9	57426.9	66318.5	67048.5	74957.2	54755.2	58715.1	68978.9	51608.2	47349.3	50936.4
Indoles (4)
180	4.57_418.1141m/z	418.114	-3.29664	2M+NH4	pos	4.57397	38.5	0	Camalexin	1.3047	0.00269339	-4.33976	866.979	17555.2	1071.48	869.206	345.669	129.831	762.465	2023.22	17082.4	32709.3	14197.5	26496.6	5909.23	8936.25
181	7.76_336.1740m/z	336.174	0.0039468	M+H	pos	7.75875	41.2	13.6	Naratriptan	1.37999	0.000107219	2.92478	20402.5	2686.81	16803.3	15556.3	28812	14533	17010.3	29699.9	2579.69	2260.79	3658.11	4754	1747.49	1120.75
182	8.53_235.0359m/z	235.036	0.338747	M+H	pos	8.5333	50.3	56.4	Cyclobrassinin	1.91235	0.0373509	-2.54371	9015.93	52570.8	29159.9	8107.82	5013.33	3837.49	3386.91	4590.14	66216.4	127377	29926.7	63610.5	11438.3	16856.1
183	12.86_145.0892n	163.123	0.388709	M+H, M+NH4	pos	12.8579	39.1	0	2,4-Dimethyl-1H-indole	1.15802	0.0182094	0.241467	109569	92683	113402	120956	91818.2	113120	106597	111523	97579.4	91963.7	110876	89087.4	78419.6	88172.3
Score：The full score is 60 points, and the exact molecular weight matching of the primary mass spectrometry (20 points), the fragment matching of the secondary mass spectrometry (20 points), and the isotope allocation matching (20 points). In general, the higher the score, the more accurate the qualitative evaluation. The screening standard is 30 points, and the qualitative results below 30 point…
