# Supplementary material for: Metabolic Profiles of Brassica juncea Roots in Response to Cadmium Stress
Source: Metabolites. 2021 Jun 13;11(6):383. doi: 10.3390/metabo11060383 (PMC8232002; doi:10.3390/metabo11060383)
Supplement: Supplementary file 1 [file metabolites-11-00383-s001.zip › Table S2. The differential metabolites between T3 and T1.xlsx]

## Sheet: Sheet1
Table S2. The differential metabolites between T3 and T1
NO	ID	m/z	Mass Error (ppm)	Adducts	Ion mode	Rt (min)	Score	Fragmentation Score	Compound	VIP	P-value	log2(FC)	average(T3)	average(T1)	T3-1	T3-2	T3-3	T3-4	T3-5	T3-6	T1-1	T1-2	T1-3	T1-4	T1-5	T1-6
Amino acids (66)
1	0.64_147.1129m/z	147.113	0.404803	M+H	pos	0.640967	56.9	92	L-Lysine	1.50795	0.00860396	0.489681	106681	75976.2	109518	124759	109905	92511.1	100702	102689	57921.6	75320.3	95869.9	55159.3	66836.5	104749
2	0.64_156.0769m/z	156.077	0.683813	M+H	pos	0.640967	57.7	96.9	L-Histidine	1.99239	0.000822045	1.11335	85406.4	39476.4	78929.2	100346	88365.6	70850.4	65009.9	108938	22203.9	33359.4	45691.4	23209.4	66008.2	46386
3	0.67_163.0667n	164.074	0.00199432	M+H, M+K	pos	0.670067	50.8	56.9	L-2-Amino-5-(methylthio)pentanoic acid	1.9009	0.0182961	0.740702	133704	80015	120217	201946	107203	102412	116668	153779	61479.3	102694	121558	59907.4	53463	80988.5
4	0.71_203.1504m/z	203.15	0.6442	M+H	pos	0.714617	37.8	0	Symmetric dimethylarginine	1.51679	0.00187482	1.09609	52629.2	24619	45184.3	60513.7	78120.1	39827.2	50351.3	41778.6	25478.2	26465.8	37959.5	15472	21693	20645.7
5	0.71_185.0324m/z	185.032	1.00165	M+K	pos	0.714617	40.7	11.2	L-Glutamine	2.43633	0.00610844	-2.13465	22191.7	97450.7	27206.4	8576.32	22261	29947.8	25229.1	19929.7	167697	121096	137930	74654.6	38463.6	44862.5
6	0.71_147.0765m/z	147.077	0.596923	M+H	pos	0.714617	57.9	96.2	D-Glutamine	4.94347	0.0148236	-2.08369	103380	438219	108506	50496	118712	136612	133186	72768.4	873713	466204	622150	336189	157004	174055
7	0.73_279.0654m/z	279.065	-1.05886	M+FA-H	neg	0.733217	36.9	0	Cysteinyl-Hydroxyproline	1.5982	0.0154619	1.73685	49746.2	14925.1	51576.3	23764.8	100189	44322.9	44097.7	34526.3	7762.44	9289.33	11951.5	3092.59	19913.3	37541.5
8	0.80_277.1031m/z	277.103	0.404286	M+H	pos	0.804217	38.9	0	gamma-Glutamylglutamic acid	2.08198	0.00777447	-1.05401	51048.8	105992	49110.5	61561.2	69534.4	46398.4	46078.5	33610	157118	114137	142718	88477.3	65229.2	68273.4
9	0.80_202.0956n	203.103	1.08307	M+H-H2O, M+H	pos	0.804217	39	0	Prolyl-Serine	1.03956	0.00499498	-0.429026	37695.2	50749.9	37357.5	42213.5	41712	34358.4	37426.3	33103.3	48077.9	46023.1	46210.2	54535.5	65593.6	44059.3
10	0.83_251.0698m/z	251.07	0.633232	M+H	pos	0.83475	45.6	37	Glutamylcysteine	2.69412	0.000460774	3.9833	81561.5	5156.96	74323.7	61775.9	83551	152910	63169.2	53639.7	3220.22	1958.4	3788.17	2850.75	11011.5	8112.78
11	1.11_247.1289m/z	247.129	0.409537	M+H	pos	1.1074	51.7	61.7	Aspartyl-Leucine	1.04478	0.00666882	-0.475792	36561.5	50845.4	39168.3	41648.5	45924.1	35654.8	27789.7	29183.7	60306	51909.5	45793.3	39793.4	56819.4	50450.8
12	1.11_308.0910m/z	308.091	-0.280142	M+H	pos	1.1074	37.8	0	Glutathionate(1-)	1.2415	0.002848	3.18799	19627.8	2153.73	12253.8	14926.9	21031.5	40100.8	13633.5	15820.4	653.331	1366.14	349.355	1363.62	8352.4	837.522
13	1.14_380.1123m/z	380.112	0.325884	M+H	pos	1.13742	51.6	68.6	S-Lactoylglutathione	2.39626	3.59879e-05	7.35764	57540.7	350.836	52605.3	60473.7	46267.8	95785.8	39994.8	50116.5	195.496	318.147	7.35791e-05	90.3454	1501.03	7.35791e-05
14	1.22_269.1073m/z	269.107	2.19975	M+H-H2O	pos	1.2205	37.3	0	Histidinyl-Methionine	3.36861	0.00445111	-2.88401	21761.1	160640	20084.9	18620.2	28540.4	20522.6	18645.3	24153.4	235908	225393	271735	68761.7	80932.5	81110.5
15	1.24_233.0956m/z	233.096	0.501798	M+H-H2O	pos	1.23735	42.4	20.7	Methionyl-Threonine	1.85885	0.0012586	1.29238	68971.1	28159.4	67263.3	112355	54431.4	57926	59325.7	62525.4	39133.5	22405.7	29403.1	24281.9	29168.5	24563.6
16	1.24_329.0851m/z	329.085	1.32822	2M-H	neg	1.24223	38.5	0.106	Ethiin	1.86734	0.00444698	-3.17254	5249.37	47329.9	5594.96	3783.5	8541.23	4948.78	2887.52	5740.23	64534.5	58091.5	90207.2	18587.5	25484.7	27073.8
17	1.27_264.0781n	265.085	0.454265	M+H, M+Na, M+K	pos	1.2719	54.5	77.3	gamma-Glutamyl-S-methylcysteine	5.72281	0.000812192	2.03754	483279	117716	536283	370650	743092	575055	431050	243544	55358.4	64990.5	170843	57520.7	117574	240010
18	1.28_208.0279m/z	208.028	-3.50578	M+FA-H	neg	1.27738	41.4	17.9	Acetylcysteine	1.11793	7.12804e-05	3.50164	13914.4	1228.48	11585.7	10989.9	13056.4	20097.4	9517.35	18239.8	89.7384	7.35791e-05	7.35791e-05	217.884	5564.66	1498.59
19	1.34_219.1340m/z	219.134	0.0808375	M+H	pos	1.34075	53.1	68.5	Threoninyl-Valine	1.20266	7.68609e-05	-0.707239	23757.1	38787.6	29726.5	21999.1	26366.6	20726.8	21125.3	22598.3	43130.7	37841.7	41044.3	30585.2	38280.9	41843.1
20	1.36_222.0675n	223.075	0.276332	M+H, M+Na	pos	1.35822	45.8	31.3	Threoninyl-Cysteine	1.37488	0.00637164	-0.361795	81832.2	105156	79463.5	86022.3	105445	77202.2	73927.4	68933.1	88456.7	100192	111806	102569	118530	109385
21	1.49_479.0910m/z	479.091	-0.325596	M-H2O-H	neg	1.48733	44.3	30.3	N,N'-Bis(gamma-glutamyl)cystine	7.37545	0.000856385	1.67768	878784	274695	787416	878537	1.29307e+06	1.03242e+06	606028	675233	140558	98977.6	238000	161109	435360	574167
22	1.97_216.0509m/z	216.051	-2.98224	M+FA-H	neg	1.9704	41.9	18.6	Tetrahydrodipicolinate	1.39158	0.00566252	2.02853	31895.6	7817.78	23970.9	21353.9	62973.7	27132.9	33219.3	22722.9	2003.34	16480.8	3649.39	3691.74	12527.9	8553.47
23	2.02_217.1546m/z	217.155	-0.0996148	M+H	pos	2.02057	45.8	31.4	Valyl-Valine	1.68796	0.000957692	-0.554892	68488.1	100613	84342.6	59024.5	81517.2	59390.6	60215.5	66438.2	116177	87815.4	98146	84710.8	109041	107789
24	2.70_218.1268n	219.134	0.506791	M+H, M+Na	pos	2.70198	53.1	76.8	Serylisoleucine	2.11315	0.00159806	-0.596724	100012	151246	129928	89227	113835	82267.4	90255.5	94558.1	176970	143928	163841	110059	152879	159797
25	2.71_217.1189m/z	217.119	-2.34397	M-H	neg	2.70558	45.6	33.9	Serylleucine	1.17717	0.000606268	-0.727537	23329.5	38629.1	31072.1	19600.5	26707.5	18364.3	20642.6	23589.8	45849.8	35518.8	38981.4	28805.1	41674.5	40945.2
26	2.77_228.1111n	246.145	0.386346	M+H, M+NH4	pos	2.77257	52.6	75.2	Pyroglutamylvaline	1.46536	0.00196946	-0.591038	49403.4	74417.8	65063.4	45147.2	59273.8	39167.5	41957	45811.5	85354.2	70840.5	76364.7	55390.5	77180.6	81376.4
27	2.91_259.1530n	260.16	-0.607806	M+H-H2O, M+H	pos	2.90598	54.5	77.4	Isoleucyl-Glutamine	2.82595	0.000492366	-0.717368	135874	223401	182021	117390	151695	103436	120108	140591	231400	199806	201294	189425	266356	252121
28	3.05_203.1392m/z	203.139	0.784672	M+H	pos	3.0492	50.1	61.8	Alanyl-Isoleucine	1.8091	0.0026247	-0.50345	92827.2	131592	123564	79537.4	100518	76445.9	83988.9	92908.9	142197	117252	123723	110938	147950	147491
29	3.07_189.1235m/z	189.124	0.712424	M+H	pos	3.06637	51	65.6	Glycyl-L-leucine	1.14678	0.000586107	-0.65429	25138.6	39564.2	33253	22801.4	27390	20736.7	23033.9	23616.6	44734.9	37284	42383.9	29477.8	40752.9	42751.6
30	3.08_232.1425n	233.15	0.638061	M+H-H2O, M+Na, M+H	pos	3.0838	51.7	70.6	Threoninyl-Leucine	1.76689	0.000693443	-0.564054	73318.3	108395	92077.8	65998.5	82864.7	62751.6	67252.6	68964.8	123633	102988	102625	86973.2	114345	119806
31	3.12_297.0577m/z	297.058	1.09067	M+H	pos	3.11922	46.5	49.5	N-Acetyldjenkolic acid	1.11622	0.0144386	1.41667	27960.9	10473.4	27345.5	24715.5	53762.6	21348.9	23849.8	16742.9	2755.77	5457.6	13770.7	9672.13	11136.2	20048.2
32	3.14_247.1114m/z	247.111	1.40679	M+H	pos	3.137	38.8	0	Methionyl-Proline	1.03169	0.00520267	-0.581907	26804.3	40121.4	38923.2	25550.6	28969.6	19631.5	21512.6	26238.4	45794.1	39154.1	33859.1	32071.5	46375.1	43474.6
33	3.19_260.1376n	261.145	1.32778	M+H-H2O, M+H	pos	3.19035	50.7	57.4	gamma-Glutamylleucine	2.41999	0.000735236	-0.691672	106818	172528	144315	88190.3	119656	89985.6	96945.1	101818	208584	158325	166039	133734	184008	184476
34	3.20_259.1298m/z	259.13	-0.509561	M-H	neg	3.19562	53	68.7	Glutamylisoleucine	1.44586	0.000582675	-0.799874	31266.3	54433.1	42780.5	24881.6	34911.5	25158.5	28848.8	31017.1	66107.1	46808.9	50430.6	42625.2	62497.6	58129
35	3.25_292.0860m/z	292.086	-0.0701578	M-H2O-H	neg	3.24915	45.5	33.8	N-(1-Deoxy-1-fructosyl)methionine	1.59817	0.00773328	0.996058	67755.9	33970.7	76388.7	45592.7	84438.4	52453.9	64749.1	82912.7	17857.1	14656.8	35597.2	23695.7	49865.2	62151.9
36	3.26_217.1010m/z	217.101	2.23649	M+H-H2O	pos	3.26105	40.7	10.6	Isoleucyl-Cysteine	1.21585	0.000645286	2.50079	20476.2	3617.72	19957.7	37341.4	14401.4	16723.9	17472.2	16960.5	4026.75	2853.31	3132.52	3636.78	4295.11	3761.86
37	3.35_253.1185m/z	253.118	0.807271	M+H	pos	3.34992	53.6	71.5	Tyrosyl-Alanine	1.50507	0.00142131	-0.577791	52552.3	78437.6	68008.9	44298.3	64366	43530.9	44359.6	50750.2	89377.4	74454	81366.7	61455.5	82828.4	81143.5
38	3.39_293.1379n	294.145	1.26171	M+H-H2O, M+H	pos	3.38507	55.5	82.8	Glutaminyl-Phenylalanine	1.07523	0.0170873	-0.441278	43937.1	59658.1	60365.8	34330.2	53670.6	35390.1	38548.7	41317.4	63341.1	53335.4	60594.6	46662.6	69466	64549
39	3.47_267.1339m/z	267.134	-0.155536	M+H	pos	3.46558	54.2	76	Threoninyl-Phenylalanine	1.70286	0.000358659	-0.594672	61402.1	92725	77141.1	50304.8	70677.8	57502.7	56568.8	56217.3	103316	84042.7	100220	76507.9	94665.8	97598.3
40	3.48_501.1314m/z	501.131	3.78914	M+FA-H	neg	3.47522	36.4	0	5-S-Glutathionyl-aminochrome reduced	1.90075	0.00447227	-1.6298	21095.2	65283.2	15633.3	36691	34986.6	11972.7	13833.4	13454.1	98886.1	77482	90174.8	46142.8	30933.9	48079.3
41	3.51_294.1216n	295.129	0.236933	M+H-H2O, M+H	pos	3.51422	50.1	56.5	Hydroxyprolyl-Tyrosine	1.59845	0.000223395	-0.752792	39373.8	66346.9	51667.9	35139.4	45354	30010	33693.2	40378.5	73971.9	61440.6	70416.6	51186.5	71786.7	69279.2
42	3.56_304.1294m/z	304.129	0.758167	M+H	pos	3.56477	53.2	70.7	Indoleacetyl glutamine	5.30284	0.00408677	-2.35766	84019.7	430632	107146	36338.9	59542.3	118930	100185	81975.1	784733	448323	473699	510894	209106	157039
43	3.63_249.0872m/z	249.087	0.673703	M+H	pos	3.63405	49.5	50.6	5-Hydroxyindoleacetylglycine	1.79281	0.0492998	0.441766	195351	143824	189016	167670	254873	174269	180975	205299	80851.3	171040	96142.4	177334	195957	141617
44	3.67_474.0919m/z	474.092	-1.33342	M+H	pos	3.66702	36.7	0	1-(s-glutathionyl)-2,4-dinitrobenzene	1.54371	5.91271e-05	1.87727	33625.1	9152.69	27595.9	35928.7	28990.8	39072.7	40520.3	29642.5	19008.4	8793.84	14784.9	2242.44	406.533	9679.92
45	3.67_397.1369m/z	397.137	3.6931	2M+H	pos	3.66702	38.3	0	Mimosine	1.55299	3.45943e-05	2.20968	31086.9	6720.42	29432.5	28553.3	39922.4	38573.9	29707.7	20331.9	12301.2	7442.91	10519.4	2875.57	754.013	6429.33
46	3.68_295.1290m/z	295.129	0.53268	M+H	pos	3.68253	52.3	65.7	Tyrosyl-Hydroxyproline	1.52082	0.00477576	1.37326	47954.6	18511.3	44121.4	78320.6	54081.2	48930.4	31699.2	30574.9	8250.22	9057.88	19576.1	17760.3	34152.5	22270.7
47	3.70_181.0740n	380.182	0.438618	M+H-H2O, 2M+NH4	pos	3.69872	38.5	0.357	Beta-Tyrosine	1.64422	0.00858874	-0.579103	68975.3	103044	52199.4	94491.6	47504.8	59956	88945	70755	91436.6	100494	100965	136270	96499.3	92596.7
48	3.80_227.1397m/z	227.14	-1.78413	M-H	neg	3.80477	49.8	54.4	Isoleucylproline	1.99619	0.000629777	2.94923	52409.3	6785.82	56109.5	68381.6	69259.7	29113.2	70474.4	21117.4	2197.47	4143.15	5631.56	2999	6177.79	19566
49	3.94_334.1401m/z	334.14	1.1426	M+H	pos	3.94328	49	55.4	gamma-Glutamyltryptophan	1.05906	0.00273819	1.21805	23793.6	10228	25247.5	29912.5	26586.7	24738.7	20095.8	16180.6	4149.9	6575.41	6189.86	9622.04	23072.3	11758.6
50	3.96_493.1120m/z	493.112	2.4352	M+FA-H	neg	3.96177	36.7	0	Temocaprilat	1.48298	5.82136e-06	2.15841	28085.8	6291.29	31969.7	34314.9	20664.8	32818.1	24191	24556.4	11123.2	6283.14	6127.35	4934.62	4964.13	4315.27
51	4.05_340.0997m/z	340.1	0.428433	M+NH4	pos	4.04788	47.3	41.7	L-gamma-Glutamyl-S-allylthio-L-cysteine	3.72284	0.00141218	0.361048	732381	570231	625729	723912	689167	721724	784853	848903	491295	570122	578407	640857	584008	556698
52	4.36_251.0795n	252.087	0.570135	M+H, M+Na	pos	4.35822	54.9	78.1	N-Carboxyacetyl-D-phenylalanine	1.00955	0.000653548	0.999661	22778.2	11391.8	19947.5	18816.1	26324.6	18440.5	20702.2	32438	9913.34	14039.2	10612	11400.5	10319.7	12065.9
53	4.41_210.0887m/z	210.089	-1.97072	M+K	pos	4.41045	39.2	0	Gabapentin	1.02181	0.000219005	1.2252	18906.5	8087.02	19798.6	14720.1	23421.3	22064.1	17630.6	15804.4	10783.4	11330.7	8171.07	3329.45	5250.36	9657.13
54	4.75_343.0847m/z	343.085	-4.08002	2M+Na	pos	4.74855	34.4	0	Tricholomic acid	1.11273	0.00056488	-2.31043	3362.9	16681	3990.05	4114.85	4281.56	2272.39	3052.5	2466.03	21901.4	12860	26921.6	9255.24	13825.3	15322.3
55	4.77_321.0844m/z	321.084	-1.03558	M+K	pos	4.76623	49.6	51.2	Tyrosyl-Threonine	1.40102	0.00451597	1.42185	38041.6	14198.4	52819.2	27556.8	37171.8	51924.6	42385	16392	5056.32	9946.91	13267.9	10735.1	21833.7	24350.2
56	5.20_305.0893m/z	305.089	-1.90224	M+K	pos	5.20232	44	24.1	N5-(4-Methoxybenzyl)glutamine	4.79183	0.000105002	-1.23036	177983	417595	198179	211018	154820	185898	185362	132622	484182	468780	506279	427746	273949	344632
57	5.20_397.0887m/z	397.089	-0.523651	2M-H	neg	5.20497	38.3	0	(S)-alpha-Amino-4-carboxy-3-furanpropanoic acid	11.6045	0.000131544	-0.862567	1.7226e+06	3.13215e+06	1.83219e+06	1.90114e+06	1.6846e+06	1.90841e+06	1.63135e+06	1.37789e+06	3.46705e+06	3.32063e+06	3.81166e+06	3.18608e+06	2.35414e+06	2.65331e+06
58	5.23_272.0056m/z	272.006	-0.206068	M-H	neg	5.23398	43.1	26.3	Stepronin	2.64978	0.000212687	-1.74508	31615.3	105979	43523	19142.5	29111.9	30525.4	21925.1	45464.3	142213	96364.9	143387	67581.3	92778.7	93548.1
59	5.31_477.1071m/z	477.107	-2.87609	M-H2O-H	neg	5.31395	43.2	35.3	1-Nitro-5-glutathionyl-6-hydroxy-5,6-dihydronaphthalene	1.88208	0.0427879	-1.12225	49125.2	106938	50736.2	44128.6	62798.7	73723.9	23357.2	40006.2	59746	135980	60116.4	114850	206577	64361.5
60	5.35_388.2230m/z	388.223	-0.122716	M+H-H2O	pos	5.35242	44.8	29.7	Lisinopril	2.64058	0.00833492	-1.07704	82547	174150	128060	76182.4	65567.9	74624	68139.2	82708	288636	151782	121187	206677	157478	119138
61	5.88_397.0887m/z	397.089	-0.349627	2M-H	neg	5.87588	39	0.176	Clavulanate	2.56091	4.0298e-05	-1.51381	36282.5	103610	46304	39594	34565.9	39274.1	33711.5	24245.6	123577	122002	113758	112003	78707.9	71610.4
62	6.49_717.2590m/z	717.259	0.388322	M+NH4	pos	6.49245	39.4	0	Pteroyltriglutamic acid	1.19531	0.0345327	0.930196	46777.3	24548.1	47540.6	29510.4	39321.6	36878.1	44202.7	83210.3	20505.2	15617.2	11785.4	42308.4	35115.1	21957.3
63	6.49_478.2127m/z	478.213	-3.65643	2M+NH4	pos	6.49245	35.9	1.61	1-(gamma-Glutamylamino)cyclopropanecarboxylic acid	1.94663	0.0395034	0.738073	149755	89784.1	143637	99898.1	128748	127469	147035	251743	86480.2	63047.4	55471.7	142629	113312	77764.5
64	7.23_556.1571m/z	556.157	4.08576	M-H2O-H	neg	7.23032	36.7	2.46	7,8-Dihydro-7-hydroxy-8-S-glutathionyl-benzo[a]pyrene	1.65108	0.0494369	-0.962404	46896.1	91379.7	65884.5	60632.2	35531.8	39309.4	29598.7	50420.2	40173	58546.9	60604.3	112460	112230	164264
65	9.18_336.1470m/z	336.147	-1.0153	M+K	pos	9.184	40	6.28	mono-isopropyl-disopyramide	2.90965	4.38811e-05	0.946161	182527	94733.6	165381	185967	165875	202352	188346	187240	50500.8	74151.5	97150.2	125309	115636	105654
66	10.08_397.3062m/z	397.306	0.184427	M+H	pos	10.081	38.8	0	N-oleoyl asparagine	1.47253	0.00707115	2.09694	34422.1	8046.25	18049.7	26034.3	14063.6	57764.8	52424.2	38195.7	2539.88	8996.25	1100.56	18065.3	5951.73	11623.8
Organic acids (14)
67	0.29_166.0482n	149.045	-2.27398	M+H-H2O, M+H	pos	0.2917	40.3	8.95	S-Propyl 1-propanesulfinothioate	5.48783	0.00487771	0.465682	1.39801e+06	1.01234e+06	1.2594e+06	1.36121e+06	1.29442e+06	1.54078e+06	1.55928e+06	1.37299e+06	1.17834e+06	618093	1.28666e+06	950146	973150	1.06766e+06
68	0.71_254.0191m/z	254.019	0.168852	M+K	pos	0.714617	38.9	0	Glycerylphosphorylethanolamine	1.19719	2.76347e-05	1.15656	26262.7	11781	27182	28728.6	19806	30030.8	28717.6	23111.4	8733.81	11322.8	9500.9	15843.5	10605.8	14679.1
69	0.72_169.0496n	214.048	-4.74156	M-H, M+FA-H	neg	0.7187	37.8	0	Phosphodimethylethanolamine	1.36566	3.42894e-05	1.09678	35300	16504.9	41980.4	35505.1	30186.8	40280.1	29235.8	34611.9	11807.7	16534.1	11913.7	17612.3	19645.5	21516.2
70	0.72_355.0881m/z	355.088	-0.395085	2M-H	neg	0.7187	39.6	0	2-Keto-3-deoxy-D-gluconic acid	1.77944	0.00839141	0.513317	132004	92483.6	144980	113410	109878	148491	154153	121116	77099.4	85588.5	77248.4	76601.8	107016	131347
71	0.73_168.9804m/z	168.98	-4.62684	M-H	neg	0.733217	54.2	83.7	(S)-3-Sulfonatolactate	2.29172	0.024833	0.431699	309346	229345	276019	380174	256014	315465	370643	257759	194550	171483	221420	254699	312101	221819
72	0.74_187.0366m/z	187.037	-0.57381	2M+K	pos	0.744433	39.5	0	Propionic acid	1.37591	0.00705942	1.17754	40557.7	17930.8	39422	28470.7	28444	65808	45806.4	35395	16754.3	17766.4	6137.6	31693.2	13600.6	21632.6
73	0.78_249.0421m/z	249.042	3.96782	2M-H	neg	0.77675	45	31	Ciliatine	1.19922	0.0403086	-2.16838	6161.34	27696.4	9298.4	1497.88	10912	7459.78	5853.32	1946.67	37398.5	38908.5	57886.7	27639.9	1446.13	2898.66
74	1.45_439.0420m/z	439.042	-1.33202	2M-H	neg	1.45225	39	0	Imidazole acetol-phosphate	1.04998	0.000390238	-2.98671	1767.86	14013.2	1497.55	3851.07	2417.68	785.316	1779.52	275.996	20950.9	18174.2	15148.7	11746.4	4813.1	13245.8
75	2.89_426.9698m/z	426.97	3.20619	2M-H	neg	2.88758	38.2	0	2-Oxo-3-hydroxy-4-phosphobutanoic acid	1.72249	8.43489e-05	-0.936942	33142.2	63449.6	33992.1	35934.2	24564.3	25089.9	40544.8	38727.9	66545.3	69095.3	77022.3	50031.1	60847.6	57155.8
76	2.89_359.1036m/z	359.104	0.673703	M+H	pos	2.89112	36.9	0	Pantetheine 4'-phosphate	1.15749	1.77225e-05	5.29579	13532.5	344.496	11130.5	9892.06	10515.5	20749.6	12709.8	16197.4	7.35791e-05	7.35791e-05	7.35791e-05	7.35791e-05	1297.83	769.141
77	3.15_247.1291m/z	247.129	0.923536	M+H	pos	3.15468	52.3	74.5	L-beta-aspartyl-L-leucine	1.7759	0.000460823	-0.88593	40743.9	75292.9	55243.5	36188	49330.5	33302.5	36510.5	33888.4	95067.8	72843.8	81098.1	52588.8	73885.6	76273.6
78	4.99_374.2076m/z	374.208	2.64639	M+Na	pos	4.99308	38.8	1.23	Sphingosine 1-phosphate (d16:1-P)	1.34	0.00488134	-1.25473	16284.7	38858.9	25034.2	14393.2	11113.9	14618.3	14792.7	17756	65193.1	38329.6	30056.4	42525.3	34440.8	22608.3
79	5.42_443.2026m/z	443.203	-3.89664	2M+K	pos	5.42263	37.5	0	Oxalic acid dibutyl ester	2.30551	0.00109485	1.44471	94544.5	34732.4	95162.3	100495	89258.9	127734	98213.3	56404.2	7189.71	28470.3	19207.8	71381.7	49408	32737.1
80	8.96_241.2274m/z	241.227	-0.274024	M+NH4	pos	8.95608	40	2.2	(E,E)-2,4-Decadienoic isobutylamide	1.21046	0.000719511	-0.597702	32453.3	49111.7	35203	35264.3	30468.9	31375.1	32906.1	29502.2	57472.9	54309.6	49220.9	34206.8	52119.7	47340.2
Carbohydrates (45)
81	0.71_719.1644m/z	719.164	0.121136	2M+K	pos	0.714617	39.2	0	3'-Ketolactose	1.05958	0.00168219	1.08727	23337	10983.6	22055.9	15759.6	22037.7	34427.9	24034.7	21706.2	7217.46	9983.77	6586.36	12830.7	13762.3	15520.7
82	0.73_381.0794m/z	381.079	0.147702	M+K	pos	0.729583	43	28.3	D-Maltose	5.04263	0.00939599	1.53827	519426	178837	301110	1.01124e+06	423720	482112	545907	352465	198769	196610	189563	237056	125612	125414
83	0.73_543.1322m/z	543.132	0.105381	M+K	pos	0.729583	38.3	0	Maltotriose	1.77702	0.0341405	1.94556	66814.6	17346	34912.7	166460	44579.2	54427.3	55432.6	45075.3	16767.2	17033.4	15362	19672.3	16269.4	18971.7
84	0.74_365.1055m/z	365.106	0.333981	M+Na	pos	0.744433	38.4	0	Sucrose	1.90001	0.0434178	2.08967	76450.4	17960.8	21601.2	191840	47413	73459.2	87630.2	36758.9	15864.3	17389.5	16941.5	33770.6	13942.8	9856.06
85	0.77_256.0816m/z	256.082	0.227426	M+H	pos	0.7743	43.5	19.5	Nicotinate D-ribonucleoside	7.67711	7.78427e-05	0.747523	1.52987e+06	911226	1.39217e+06	1.60229e+06	1.60156e+06	1.62173e+06	1.75683e+06	1.20462e+06	746811	765951	914177	975671	1.0721e+06	992653
86	0.78_191.0555m/z	191.055	-3.11711	M-H2O-H	neg	0.77675	48.1	47.9	L-Galacto-2-heptulose	2.0407	0.0245305	0.561429	194595	131864	173052	135097	277039	181902	203012	197467	87120.6	107934	153050	124336	184296	134445
87	0.79_179.0554m/z	179.055	-3.95452	M-H	neg	0.791267	52.2	70.5	Allose	1.6033	0.000483455	0.493495	95699.1	67975.3	98018.6	97897.6	83230	94919.8	90656.2	109473	80706.5	67080.4	61141.5	66085.1	54234.9	78603.5
88	0.79_209.0661m/z	209.066	-2.69913	M-H	neg	0.791267	49.6	55.7	D-altro-D-manno-Heptose	2.13941	0.0135519	0.529215	199399	138170	203262	182893	150521	201690	212477	245551	103940	108801	110693	144695	156119	204772
89	0.79_420.0116m/z	420.012	3.9463	M-H2O-H	neg	0.791267	33.8	0	Glucocheirolin	1.94676	0.00137693	-1.66086	19595	61960.4	32527.5	13906.2	33577.9	5668.36	10356.9	21533	60978.5	40195.9	81852.4	34421.8	72818.4	81495.7
90	0.80_522.2033m/z	522.203	0.947812	M+NH4	pos	0.804217	36.6	0	Gentianose	1.20924	0.0164308	1.94658	27524.1	7140.59	13142.9	60379.6	17289.4	28410.8	26822.2	19099.4	5555.3	6888.04	2822.2	11226.2	7440.72	8911.13
91	0.82_332.1341m/z	332.134	0.296887	M+NH4	pos	0.818867	39.4	0	(S)-Mandelic acid O-beta-D-Glucopyranoside	1.83431	0.00101637	0.64753	103577	66121	94832.4	121747	104539	107548	101745	91052.7	85835	81189	56280.8	75806.1	45613.5	52001.4
92	0.82_323.0285m/z	323.029	-0.243496	M-H	neg	0.820283	49.2	56.3	Pseudouridine 5'-phosphate	1.35649	0.0209519	-0.625841	47262.5	72931.3	63597.6	48326.6	56989.3	25762.2	34483.3	54416.1	82016.4	65234.4	70657.6	42379.1	92213.3	85086.8
93	1.09_324.0592m/z	324.059	0.362431	M+H	pos	1.09277	51.3	63.1	Cytidine 2'-phosphate	1.94878	0.00224733	-1.40109	26458.5	69877.4	40212.3	20372.9	36806	13669.3	22755.4	24935.3	56445.2	52352.7	94019	37372	89574.6	89500.8
94	1.17_208.0949n	231.084	0.859235	M+Na, M+K, M+NH4	pos	1.17092	38.5	0	Ethyl beta-D-glucopyranoside	1.06542	0.000132231	1.03707	23835.9	11615.6	18737	29928.9	28358.8	20550	23903.7	21536.8	8889.7	10571	10596	15404.9	11675.6	12556.3
95	1.34229	1.34229	-3.86449	M+K	pos	1.84982	46.3	41.6	Galactaric acid	1.5904	0.00560434	1.34229	52652.1	20765.7	47492.3	32753.7	92722.1	54404	46445.2	42095.5	10990.2	16383.3	20069.5	33152	25064.4	18934.9
96	2.32_252.1209n	275.11	-0.101485	M+Na, M+K, M+NH4	pos	2.31505	39.1	0	2,3-Butanediol glucoside	1.85838	0.00536317	0.696979	114754	70787.3	118226	143388	125157	93408	99721.5	108623	47362.5	66914	68861.7	47056.9	82474.7	112054
97	2.45_317.0877m/z	317.088	-0.482871	M+FA-H	neg	2.45122	46.4	35.7	Arbutin	1.05334	6.23354e-05	0.653537	31551.3	20057.8	29220.6	29001.2	30167.2	29737.9	35094.3	36086.4	18850.2	18432.7	15921.7	23984.2	21468.3	21689.5
98	2.49_479.1875m/z	479.188	0.828509	M+NH4	pos	2.49042	39	0	4-(2-Nitroethyl)phenyl primeveroside	1.49297	5.74456e-05	2.13926	30222.3	6860.34	37128.6	36928.9	16182.9	26857	35724.5	28512	4274.33	6263.02	4178.26	8344.63	6764.14	11337.6
99	2.82_339.0954n	338.088	0.065911	M-H, M+FA-H	neg	2.82425	47.2	42.8	5-Hydroxy-6-methoxyindole glucuronide	1.16473	0.0211329	-0.5837	41731.7	62542.8	33606	49397.2	50294.4	45392.7	41868.6	29831.6	72616	80636.2	46593.4	76220.6	40042.5	59148.4
100	2.83_308.1340m/z	308.134	-0.132247	M+H-H2O	pos	2.82577	45.1	28.9	2-O-alpha-D-Galactopyranosyl-1-deoxynojirimycin	3.12258	0.0209583	2.71189	165002	25184.1	106418	89970.2	379121	133361	242560	38579.7	12112.9	27192.3	29752.4	17256.3	27604.2	37186.6
101	3.23_845.1700m/z	845.17	-2.76324	2M+H	pos	3.22572	36.3	0	Trehalose 6-phosphate	2.3927	0.000431592	8.17534	62985.1	217.88	61965.7	37739.1	121197	59719	46870.4	50419.5	7.35791e-05	7.35791e-05	1307.28	7.35791e-05	7.35791e-05	7.35791e-05
102	3.23_843.1545m/z	843.155	-3.89917	2M-H	neg	3.23137	36.9	4.29	Lactose 6-phosphate	3.00858	0.000404595	8.22021	99615	334.038	111511	62242.1	188170	89975.7	67526.7	78264.9	7.35791e-05	7.35791e-05	7.35791e-05	371.644	602.934	1029.65
103	3.23_315.0722m/z	315.072	0.193965	M+FA-H	neg	3.23137	40.3	5.55	Phenylglucuronide	1.24284	0.0363987	1.74388	33681.8	10056.2	23257.1	24454.1	80867.4	28331.7	29512.6	15668.2	7340.37	14985.7	10980.1	3819.9	9998.62	13212.5
104	3.30_451.0688n	901.13	3.92541	M-H, 2M-H	neg	3.30218	34.9	0	(beta-1-O-[N-(2-formyl-3-chlorophenyl)anthraniloyl]-D-glucupyranuronic acid)	1.17044	0.00524	-4.04157	1156	19036.8	346.201	1734.38	726.331	1177.17	2951.95	7.35791e-05	36016.5	30523.6	18690.5	6694.09	5819.13	16477.1
105	3.46_360.1056n	359.098	-0.188534	M-H, M+FA-H	neg	3.45937	46	34.3	6'-Methoxypolygoacetophenoside	4.02526	8.04673e-06	0.546287	508835	348440	549574	492324	470027	506954	496004	538125	319118	376801	340046	326627	319867	408181
106	3.48_579.1930m/z	579.193	-0.0415262	M+FA-H	neg	3.47522	52.2	66.4	Isosyringinoside	3.9042	6.55106e-05	1.84846	217391	60367	225062	207936	310599	245079	162566	153108	70564.8	62507.1	61462	68927.2	41430.4	57310.4
107	3.50_464.1765m/z	464.177	0.615845	M+NH4	pos	3.49745	38.3	0	Lucuminic acid	1.49023	0.00586203	0.967648	55158.3	28204.6	37029.6	63460.6	40571.6	62498.2	79039.3	48350.4	33790.2	45191.9	22622.4	25601.7	15940.3	26081
108	3.60_431.1194m/z	431.119	-0.338518	M-H	neg	3.59575	54.2	75.2	Apiosylglucosyl 4-hydroxybenzoate	3.34026	0.0204634	1.22471	275387	117834	210638	215226	518297	299071	289291	119801	85581.2	94101.8	126635	82025.8	170675	147982
109	3.63_462.0494m/z	462.049	-1.08216	M+Na	pos	3.63405	32.9	1.89	(2R)-2-Hydroxy-2-phenylethyl glucosinolate	2.02814	0.00141073	1.97106	65574.1	16725.7	67867.6	60442.1	106490	49171.9	71284.8	38188.5	20527.6	13480	38679.7	3009.77	784.016	23873.1
110	3.65_456.1246m/z	456.125	-4.33534	M+Na	pos	3.65188	36.1	0	Tolmetin glucuronide	1.48073	0.0270221	1.38427	51299.8	19652.1	50027.4	94953.2	11532	66106.3	36618.1	48561.7	18159.2	38430.4	13526.3	24867.1	11553.5	11376.1
111	3.67_416.0835m/z	416.083	0.0557243	M+FA-H	neg	3.66547	42.4	16.9	Salicyluric beta-D-glucuronide	2.24919	0.0214969	-4.88688	2573.92	76154	7.35791e-05	3159.2	7.35791e-05	5751.38	3503.41	3029.54	4209.48	37732.8	33181.4	157693	66359	157748
112	3.67_404.1917m/z	404.192	0.576933	M+NH4	pos	3.66702	39	0	Methylsyringin	2.03559	0.000552325	1.47836	70513.3	25306.9	64719.7	69538.2	83338.5	87752.2	69572.2	48158.8	49376.5	25659	40188.8	10707.9	4159.31	21749.9
113	3.89_459.1145m/z	459.115	0.304515	M+FA-H	neg	3.89228	54.4	74.4	5-(3',4',5'-trihydroxyphenyl)-gamma-valerolactone-O-methyl-4'-O-glucuronide	1.87501	0.0497428	0.627967	158595	102625	151224	154274	266048	155142	139652	85227.8	97010.3	131979	105029	83348.7	88909.4	109471
114	3.96_458.1432n	476.177	-1.32249	M+NH4, M+K, M+Na, 2M+K, 2M+NH4, 2M+Na	pos	3.96107	45.3	31.6	3-Hydroxynevirapine glucuronide	7.08375	3.02965e-06	1.51254	763426	267576	932962	826317	640942	820340	713679	646316	374900	281906	278396	231073	213527	225653
115	3.96_414.1526n	459.151	0.0642639	M-H, M+FA-H	neg	3.96177	44.1	27.9	Ptelatoside A	2.26909	3.29551e-06	1.58779	75958.5	25269.9	96411.7	76670.6	65093.8	85140	65283.8	67150.8	32661.4	27401.4	25249.3	20823.5	23123.7	22360
116	4.32_507.0747m/z	507.075	-0.376056	M-H	neg	4.3231	53	78.9	1,4-Dimethoxyglucobrassicin	1.695	0.0162221	3.33658	41944.9	4152.11	14158	5434.49	21543.8	77146.9	61358.5	72027.8	4202.78	1527.26	1085.71	12812.4	4492.61	791.833
117	4.75_351.0959n	352.103	1.43666	M+NH4, M+K, M+Na, 2M+Na, M+H	pos	4.74855	56.6	88.2	Indole-3-acetic-acid-O-glucuronide	5.76523	0.00406266	1.37248	654110	252635	905246	472653	681274	881150	701498	282839	109255	185750	246135	202708	371529	400434
118	4.77_410.1559m/z	410.156	0.34291	M+NH4	pos	4.76623	39	0	cyclic N-Acetylserotonin glucuronide	2.05943	0.000958235	1.23643	83081.9	35261.9	102551	62856.1	82096.1	106425	96535.4	48027.9	21420.9	28985.9	45620.3	30186.4	41342.5	44015.2
119	5.01_499.1317m/z	499.132	4.52371	M+H-H2O	pos	5.01075	45.4	33.2	b-D-Glucuronopyranosyl-(1->3)-a-D-galacturonopyranosyl-(1->2)-L-rhamnose	1.23189	0.000656758	-3.18324	1990.99	18085	1626.23	3817.81	2313.02	960.31	1079.23	2149.31	9303.47	8687.76	27568.7	26275.1	17961.3	18713.4
120	5.06_359.0969m/z	359.097	-1.06139	M+H-H2O	pos	5.06328	47.8	46	Furaneol 4-(6-malonylglucoside)	4.76084	0.0329485	-0.517653	791341	1.1329e+06	744530	727332	459487	884354	1.00383e+06	928508	1.47069e+06	1.07888e+06	1.22117e+06	1.3852e+06	820120	821356
121	5.20_383.1713m/z	383.171	3.21863	M+H	pos	5.20232	36.9	0	1-(alpha-Methyl-4-(2-methylpropyl)benzeneacetate)-beta-D-Glucopyranuronic acid	1.20593	0.0268932	-0.377702	70274.3	91305.4	69162.5	73378	66777.2	79488.4	74794.8	58045.1	96639.1	99295.2	118852	88700	64817.2	79528.7
122	5.39_495.1698m/z	495.17	2.95691	M+Na	pos	5.3875	48.1	51.7	6-[({4,5-dihydroxy-6-methyl-3-[(3,4,5-trihydroxy-6-methyloxan-2-yl)oxy]oxan-2-yl}oxy)methyl]oxane-2,3,4,5-tetrol	1.77472	0.00405904	-2.17134	11088.2	49945.8	10775.6	11781.9	6866.81	8678.02	9450.83	18975.8	62045.9	40537.7	19216.4	83293.2	68518.6	26063
123	5.65_702.2264m/z	702.226	3.4538	2M+NH4	pos	5.65227	37.1	0	Vanillic acid-4-O-glucuronide	1.02309	0.000253459	4.38795	12043.8	575.253	15543.1	10187	8863.11	8126.95	8848.62	20693.9	7.35791e-05	7.35791e-05	299.957	557.682	463.755	2130.12
124	5.96_457.1385m/z	457.139	4.48798	M-H	neg	5.95717	48.9	65.4	12-Hydroxynevirapine glucuronide	2.48146	2.48337e-05	2.46488	77654.4	14065.8	67930.6	106259	82345	46838.5	85655.8	76897.9	17974.2	22501.2	1316.12	8246.31	16644	17712.8
125	5.96_677.4244m/z	677.424	1.99616	M-H	neg	5.95717	36.4	0	Descladinose roxithromycin	2.02198	0.00336693	-1.27803	35199.2	85360.9	62985.4	13690.3	56754.3	18017.7	22504.9	37242.7	111118	71753.8	54287.6	69702.8	115929	89373.9
Lipids and Lipid (72)
126	0.00_268.2402n	269.247	0.0145997	M+H-H2O, M+H	pos	0.00165	39.3	0	9E-Heptadecenoic acid	3.08192	0.00021481	-1.09614	89694.6	191751	92413.4	89189	80503.2	96604.3	97589.1	81868.5	246065	217208	228241	160855	145535	152604
127	0.00_154.0995n	155.107	0.484767	M+H-H2O, M+H	pos	0.00165	38.9	0	(E)-2,6-Dimethyl-2,5-heptadienoic acid	1.26949	0.00391479	-0.668263	33876.7	53835.4	34131.4	32910	29666.1	36180.1	38246.2	32126.2	72593.7	59637.2	61581.7	45567.8	39551.2	44080.9
128	0.00_170.1307n	171.138	0.257078	M+H, M+Na, M+H-H2O	pos	0.00165	39.3	0	6-endo-hydroxycineole	2.31323	0.00134496	-0.697704	99571.5	161497	100136	100372	88230.2	105190	110564	92936.5	205963	179363	187096	138001	124311	134248
129	0.00_283.2641m/z	283.264	-0.403839	M-H	neg	0.00226667	39.5	0.602	Stearic acid	2.54319	0.000103452	-0.915583	76120.7	143589	72689	75955.4	72327.5	77831.7	84040.7	73879.8	172870	152593	171781	134173	111680	118435
130	0.04_297.2788m/z	297.279	-0.0357618	M+H	pos	0.037	30.6	0	4-heptyl-2-methyl-2-undecenoic acid	1.84579	0.00325082	-1.23181	31014.5	72841.3	31084.6	30513.4	27324.2	33078	37067.9	27018.9	108829	94200.3	84225.4	54196.9	48424.4	47172
131	0.19_142.0996n	143.107	1.40332	M+H-H2O, M+H	pos	0.189883	39.1	0	(3Z)-2-Propylpent-3-enoic acid	1.28867	0.0129361	-0.447316	62529.9	85259.6	61502.6	62418.1	54518.6	65937.2	70931.1	59871.8	109671	93906.2	97334.6	73548.3	64374	72724
132	0.19_174.1257n	157.122	0.345695	M+H-H2O, M+Na	pos	0.189883	48	43.2	9-hydroxy pelargonic acid	1.79664	0.00263072	-0.687269	63602.2	102414	63542.2	63601.8	55617.7	66359.2	72646.2	59846.1	133874	115500	118286	87266.3	75986.6	83572.6
133	0.19_154.1358n	137.133	0.350338	M+H-H2O, M+H, 2M+NH4	pos	0.189883	39.6	0	(+)-Isomenthone	2.60469	0.000642648	-0.897138	87793.6	163504	88464.9	89006.9	79063.9	96907.4	96034	77284.4	213817	176217	195993	137865	124310	132821
134	0.19_166.0994n	167.107	0.291999	M+H, M+NH4, M+H-H2O	pos	0.189883	38.7	0	Perillic acid	1.07116	0.0102441	-0.484536	38454.6	53803.2	37398.4	38648.2	34607.5	40623.7	43583.3	35866.5	69376.2	60137.1	61904	44783.5	41513.7	45104.8
135	0.21_252.2089n	253.216	0.0390723	M+H-H2O, M+H	pos	0.206783	37	0	7Z,10Z-Hexadecadienoic acid	2.13937	0.000379466	-1.07295	45205.9	95100.9	46476.1	46039	40657	50250.8	48401.1	39411.6	125534	103025	115785	81194.7	72882.5	72183.6
136	0.21_168.1151n	169.122	0.370033	M+H-H2O, M+H	pos	0.206783	38.2	0	(4S,7R)-4-isopropenyl-7-methyloxepan-2-one	1.13444	0.019085	-0.373886	61973.5	80307.7	62361.3	60878	54769.5	66827.5	70294.5	56710.4	102768	82601.7	91995.3	69103.3	63788.5	71589.3
137	0.21_185.1900m/z	185.19	0.307605	M+H	pos	0.206783	39.4	0	9-dodecen-1-ol	1.4279	0.00204803	-0.719054	36880.3	60708.8	37980.3	37364.5	31999.9	38883.1	41107.9	33946.4	83744.3	54557.1	70652.3	55480.8	47123.6	52694.8
138	0.21_144.1152n	127.112	1.27553	M+H-H2O, M+H	pos	0.206783	39	0	(3R,5Z)-5-Octene-1,3-diol	1.02126	0.01639	-0.411402	43766.6	58208.6	43731.6	43393.3	38163.1	47931.8	49236	40143.7	76811.4	54455.2	67738.8	51498.4	47090.7	51657
139	0.29_177.1638m/z	177.164	0.228209	M+H-H2O	pos	0.2917	39.4	0	(3S,6E)-Nerolidol	1.24412	0.00322789	-0.643518	32665.6	51028.1	32834.7	32161.8	29374.6	35647.1	37496.5	28479.3	63341.5	50430.6	65989.8	44660	40784.9	40962
140	0.34_327.2893m/z	327.289	-0.104904	M+H	pos	0.343483	37.6	0	2-oxo-eicosanoic acid	1.16122	0.00115204	-1.14244	12865.9	28402	12659.6	13210.2	11209.8	15149.1	13511.8	11454.7	39603.4	33384.3	34133.3	22818.2	20537.8	19934.8
141	0.36_174.1620n	157.159	0.316921	M+H-H2O, M+Na	pos	0.3602	39.4	0	(±)-Hydroxycitronellol	2.6656	0.000271857	-1.11191	65506.6	141580	70020.8	66604.2	58110.4	67244.1	71471.7	59588.2	196196	128266	168470	128585	108048	119914
142	0.48_270.2558n	271.263	-0.191176	M+H-H2O, M+H	pos	0.4807	46.3	34.6	Margaric acid	2.86853	0.0120969	-0.483475	276128	386056	270935	270884	245760	308966	307296	252925	499156	382555	478196	328562	303583	324286
143	0.50_227.2005m/z	227.201	-0.202146	M+H	pos	0.497783	39.2	0	Myristoleic acid	2.24317	0.000622609	-0.781901	77639.5	133493	78116.3	78287.2	69147.5	81890.7	86444.2	71951.3	168738	142147	159016	117517	102064	111476
144	0.67_638.6093m/z	638.609	1.82186	2M+NH4	pos	0.670067	35.5	0	9Z-Eicosenoic acid	1.23328	0.00522102	-0.9861	19758	39137.1	21506.7	16559	23979.9	15417	15960.2	25125.2	56735.2	47138.6	43143.7	29226.3	21669.3	36909.5
145	1.11_288.9870m/z	288.987	-4.38427	M-H2O-H	neg	1.11308	37.7	0.478	Mevalonate-PP	1.36478	0.0238417	-0.829722	34794.2	61841.3	29066.6	37295.2	40069.8	43280.2	29337.2	29716.3	85490.5	75683.3	84265.9	59104.7	31256.3	35246.9
146	1.19_253.0927m/z	253.093	-0.831555	M-H	neg	1.19053	42.4	17.7	Galactosylglycerol	1.18201	0.000636779	0.945831	32843.7	17050.1	28513	39950.7	31384.9	24296.6	31717.8	41199	13964.7	15329.9	10589.1	20607.2	20067.2	21742.8
147	1.66_313.2738m/z	313.274	0.153871	M+H	pos	1.6562	31.9	0	18-oxo-nonadecanoic acid	1.33514	0.000983597	-1.1146	17139.6	37113.3	16198.9	19388	16476.5	18981.1	17809.3	13983.9	46833.6	41164.1	49700.4	33755.6	24940	26286.4
148	2.91_315.1041m/z	315.104	-3.381	2M+Na	pos	2.90598	37.8	0	3-hydroxy-3-methyl-2-oxo-pentanoic acid	1.092	7.87106e-05	-0.601034	23838.3	36158	18970.3	25355	23068.1	27684.8	23624.2	24327.4	30413.1	34743.6	41422.6	38306.5	37093.8	34968.6
149	3.23_592.6144m/z	592.614	-0.211742	2M+NH4	pos	3.22572	38.8	0	Stearic acid(d3)	1.14199	0.00357531	2.03008	21784.2	5333.66	25204	20946.4	37983.1	14626.2	18704.7	13240.6	2875.81	2637.97	12987.4	501.289	1005.94	11993.6
150	3.36_507.0962m/z	507.096	1.44967	M+FA-H	neg	3.35517	39	0	farnesyl triphosphate	1.67198	0.003208	-0.971774	36502.8	71591.1	23088.5	28774.1	42223.9	31660.2	36933.8	56336.2	77642	73650	42585.4	99837.5	61047.1	74784.7
151	3.44_284.2069m/z	284.207	1.24175	M+K	pos	3.43503	37.8	0	Pentadecylic acid(d3)	1.03074	0.000441321	1.26715	20135.2	8365.75	18188.4	22088.6	15324.3	17324	20319	27567	6725.81	10484.3	6669.46	5124.72	14670.4	6519.76
152	3.55_503.0764m/z	503.076	3.55103	2M+K	pos	3.54837	37.8	0	(2E,11Z)-5-[5-(Methylthio)-4-penten-2-ynyl]-2-furanacrolein	1.67349	0.000828433	2.70046	38370.7	5903.1	44262	27046	48709.3	10370.6	53009.1	46827.1	10538.4	9208.83	854.717	913.957	6366.41	7536.26
153	3.70_282.1912m/z	282.191	0.433507	2M+NH4	pos	3.69872	39	0	D-Leucic acid	1.06764	0.00161916	-2.19611	3629.18	16630.4	4866.8	3069.46	1284.12	2253.3	6999.07	3302.32	20420.3	20596.1	26923.5	8316.84	10352.2	13173.6
154	4.11_351.1296m/z	351.13	-0.0953779	2M-H	neg	4.11367	51.1	62.4	3-propylmalic acid	2.49346	3.07459e-05	0.652612	170838	108675	174786	176186	167065	205184	160143	141666	115440	106563	106651	109025	107431	106939
155	4.41_227.0914m/z	227.091	0.166652	M+H	pos	4.41045	39.1	0	Genipin	1.13887	1.1934e-05	2.61635	15259.3	2488.48	17593.6	9160.87	18542.5	18585.7	13472.3	14201	3123.07	3799.9	2182.02	953.315	1149.94	3722.63
156	4.50_381.2481m/z	381.248	-0.49059	M+H	pos	4.49652	38.1	0	Linusic acid	1.60575	0.000484821	1.01143	56499.8	28026.9	59692.2	56470.7	55361.9	40543.9	55262.1	71668	23486.2	45458.2	17505.6	29904.4	26523.3	25283.8
157	4.50_426.3062m/z	426.306	0.0458102	2M+NH4	pos	4.49652	38.6	0	(1alpha,2alpha,4betaH,6alpha,8R)-p-Menthane-2,6,8,9-tetrol	2.56088	6.01327e-05	1.24916	118387	49804.8	112807	109648	106348	94127.3	135459	151933	40518.9	74524.4	42435.6	58451.3	43346.5	39552
158	4.66_427.1728m/z	427.173	-0.187518	M+K	pos	4.66033	49.2	48.1	methyl 10,12,13,15-bisepidioxy-16-hydroperoxy-8E-octadecenoate	2.59256	0.000475626	-0.776501	100053	171388	110389	104417	87935.5	65147.5	78947.9	153483	166540	149246	188924	161879	184444	177297
159	5.23_399.2676m/z	399.268	4.48603	2M+K	pos	5.23377	37.8	0	3,6,8-dodecatrien-1-ol	1.22499	0.000441918	-1.48131	9479.62	26467.2	8416.06	7725.92	8557.43	9378.56	14506.2	8293.55	18057	34249.9	16387.6	28035.5	34171.7	27901.7
160	5.32_190.0862m/z	190.086	-0.328025	M+NH4	pos	5.31875	45.1	28.4	Drosophilin C	1.43559	0.00197487	1.15499	43586.5	19573.4	40737	47939.8	39558.4	56308.8	46617.5	30357.3	5744.82	17219.1	12940.9	36880.4	27750.8	16904.5
161	5.32_427.1717m/z	427.172	-3.04015	M+K	pos	5.31875	38.3	0	methyl 9,12,13,15-bisepidioxy-16-hydroperoxy-10-octadecenoate	1.28119	4.03181e-05	-0.991159	16538.6	32875.1	17986.4	17377.2	15220.1	18371.9	13758.7	16517.1	28148.5	29288	42997.7	34106.4	33246.3	29463.6
162	5.32_541.1817m/z	541.182	-3.08951	M+Na	pos	5.31875	37.3	0	Gossypol	1.0962	0.0173359	1.01493	33142.2	16400.5	37002.1	34029.7	30245.7	42472.5	31640.9	23462.5	5376.91	10784	6091.63	36937.2	27625.2	11588.3
163	5.37_426.3063m/z	426.306	0.356859	2M+NH4	pos	5.36983	38.5	0	(1S,2S,4R,8R)-p-Menthane-1,2,8,9-tetrol	1.14855	0.0061763	1.12739	31421.8	14383.2	40832.5	44194.8	24441.2	20534.7	23698.8	34829	15548	25756	15048.3	7942.43	6311.98	15692.3
164	5.97_212.1412n	213.148	-0.318847	M+H, M+NH4, M+H-H2O	pos	5.96755	53.8	71.8	12-hydroxy-3Z,6Z-dodecadienoic acid	3.04869	0.000596942	-0.778794	144060	247164	206691	100163	181191	110294	123606	142417	289142	215696	217571	233878	261204	265490
165	5.97_235.1692m/z	235.169	-0.0783437	M+H	pos	5.96755	39.1	0	Sugeonol	1.29919	0.00053134	-0.662333	31902.3	50489.8	42985.5	23779.6	39074.5	26648	28494.7	30431.4	58786.8	44327.3	45747.8	51105.6	51359.1	51612.4
166	5.97_166.1358n	149.133	0.307818	M+H-H2O, M+H	pos	5.96755	39.3	0	Limonene aldehyde	1.09535	0.00080674	-0.769167	19098.6	32549.5	27240.9	13519.4	23390	14986.6	16712.5	18742.1	39810.1	27388.5	28855.9	30510.4	34865.6	33866.4
167	6.18_190.0863m/z	190.086	0.25399	M+NH4	pos	6.17605	50.1	54	Drosophilin D	1.11631	0.0434964	0.850686	45593.4	25282.5	44933.9	48164.4	34509.4	48642.2	43495.1	53815.6	5717.51	14940.7	12915.5	59982	39848.5	18290.8
168	6.28_681.4555m/z	681.455	-4.46249	M+FA-H	neg	6.28268	35.1	0	9-Oxoasimicinone	1.30829	0.000708441	-2.4524	4388.48	24019.3	15608.9	7.35791e-05	2998.44	1635.87	7.35791e-05	6087.72	29366.4	31920.6	10738.3	27503.6	26567.1	18019.9
169	6.30_330.2406n	348.274	-0.0039469	M+NH4, M+Na, M+K, 2M+H, 2M+Na, 2M+K, M+H-H2O	pos	6.2985	48.8	47	12,13,15-trihydroxy-9E-octadecenoic acid	9.02213	0.000273353	-1.42546	534079	1.43453e+06	866610	400589	475983	446250	355571	659470	1.77961e+06	1.61696e+06	837658	1.60765e+06	1.58534e+06	1.17999e+06
170	6.30_276.2090n	277.216	0.108094	M+H-H2O, M+H	pos	6.2985	52.4	64.2	beta-parinaric acid	1.82617	0.000291618	-1.03909	34924.6	71767.7	49826.1	28761.3	31036.8	31263.3	27529.7	41130.6	90744.2	72764.3	49070.7	76775.5	77654.8	63597
171	6.30_213.1485m/z	213.149	-0.0536846	M+H	pos	6.2985	52.1	62.9	7-Oxo-11-dodecenoic acid	1.79961	0.000180111	-1.02458	34048.2	69266.5	47576.3	27043.9	31574.8	30549.7	27659.2	39885.1	83690.9	73676.3	48897.1	75259.5	74247.3	59827.9
172	6.30_376.3057m/z	376.306	-0.083684	M+NH4	pos	6.2985	44.7	27.5	9,13-dihydroxy-10-ethoxy-11-octadecenoic acid	1.19863	0.0403934	-0.293583	98084.2	120220	129151	72138.1	94732.5	93045.2	79537.9	119901	127916	118869	125850	119397	113381	115907
173	6.30_330.2405n	329.233	-0.225476	M-H, 2M-H	neg	6.29865	55.1	78	9,12,13-TriHOME	14.0401	0.000224737	-1.08505	1.93027e+06	4.09497e+06	2.74591e+06	1.50532e+06	1.69456e+06	1.80705e+06	1.51703e+06	2.31176e+06	4.80489e+06	4.63246e+06	2.81802e+06	4.55695e+06	4.38097e+06	3.37656e+06
174	6.68_303.2176m/z	303.218	-0.366982	M-H	neg	6.67812	52.9	67.9	2,15,16-trihydroxy palmitic acid	2.25028	0.0258919	-1.79348	28284	98046.8	48677.3	60402.8	4240.76	4678.77	14511	37193.6	61989	145319	200583	55309.3	54476.8	70603.2
175	6.69_304.2250n	287.222	0.0821032	M+H-H2O, M+H, M+NH4, M+Na	pos	6.6868	54.8	77.8	11,12,15-trihydroxy palmitic acid	1.26305	0.0317566	-1.68787	10082.8	32484.8	17119.6	20684.6	1742.56	1951.44	5287.9	13710.5	22020.4	45211.9	68614.1	18251.6	17669.2	23141.3
176	7.81_287.2227m/z	287.223	-0.256641	M-H	neg	7.81293	46.8	40.8	9,10-dihydroxy-hexadecanoic acid	1.18821	0.00022253	-1.64959	6902.08	21654.9	10436.1	9866.76	3402.01	4076.06	6133.17	7498.35	18480.5	25773.7	31071.9	15827	17878.1	20898.2
177	8.01_607.2706m/z	607.271	-3.24698	M+Na	pos	8.00572	37.9	0	Ouabain	1.03314	0.028044	-2.58559	3096.35	18586.2	1360.88	2777.92	2735.72	2426.25	1112.74	8164.6	19124.5	6492.35	9829.33	46653.2	17722	11696
178	8.90_278.1884n	279.196	0.779013	M+H-H2O, M+H	pos	8.9038	45.5	32.1	7-hydroxy-10E,16-heptadecadien-8-ynoic acid	0.779013	0.779013	1.2135	23461.4	10117.1	32723.5	36064.2	15132.4	21467.6	12707.7	22673	8145.39	16369.7	8254.57	12813.6	6690.21	8428.83
179	9.19_291.1965m/z	291.197	-0.0774185	M-H	neg	9.18998	51.2	60.8	(2'E,4'Z,7'Z,8E)-Colnelenic acid	1.5432	0.0036383	-0.856786	36123.7	65419.9	44510.3	44972	32743.2	30093.3	27914.9	36508.3	62260.6	54810	38627.6	75867.6	88872.4	72081.3
180	10.25_332.2562n	350.29	-0.357137	M+NH4, M+Na, M+H	pos	10.2502	45.7	33.3	Floionolic acid	3.8014	0.000587239	1.66775	247099	77772.9	230840	341583	204108	122754	335168	248142	73668.3	57021.9	93535.6	90216.3	84240.2	67955.1
181	10.31_449.2896m/z	449.29	-0.327674	2M+H	pos	10.3149	39.3	0	13-Oxo-9,11-tridecadienoic acid	1.16104	0.000259409	3.40431	16070.2	1517.83	12418.5	21048.6	13395.2	15660.8	8480.07	25418.2	7.35791e-05	2706.91	7.35791e-05	4797.29	1602.79	7.35791e-05
182	10.43_364.3420m/z	364.342	-0.526741	M+NH4	pos	10.4255	38.9	0	1-O-(2R-methoxy-hexadecyl)-sn-glycerol	1.81965	0.0478338	-1.06857	46678.4	97901.4	12579.2	14749.4	103454	14782	102867	31638.5	132623	47309.9	94715.4	138723	85437	88600.2
183	10.73_579.4581m/z	579.458	3.46689	M+H-H2O	pos	10.7289	35.2	0	Spirilloxanthin	1.2387	0.0157567	0.315209	107298	86239	89805.8	103635	100817	113943	126244	109343	100084	88650.9	101033	69012.8	78458.6	80194.5
184	11.30_635.4162m/z	635.416	-0.443252	M-H	neg	11.2987	37.3	0	Fasciculic acid B	2.19326	1.66798e-07	3.81134	49619.2	3534.45	36186.7	51256.6	57410.9	52594.3	44655.5	55611	3302.39	5679.39	7.35791e-05	10399.4	1825.53	7.35791e-05
185	11.30_578.3821n	579.389	0.422887	M+H, M+Na	pos	11.3027	37.4	0	(25S)-5beta-spirostan-3beta-yl beta-D-glucoside	1.33192	0.0104524	1.11266	43367.5	20054.8	29513.8	55934.8	36912.1	39319.3	42082.9	56441.9	11161.1	30933.1	2793.78	41626.8	23585.1	10229.2
186	12.20_936.5810n	954.615	-0.0663995	M+NH4, M+Na, M+K	pos	12.2033	39.2	0	1,2-Di-(9Z,12Z,15Z-octadecatrienoyl)-3-(Galactosyl-alpha-1-6-Galactosyl-beta-1)-glycerol	6.77125	9.82939e-05	-1.41839	290574	776668	357735	171118	377418	223101	260517	353552	650905	1.07979e+06	768894	615795	854637	689990
187	12.34_791.4943m/z	791.494	-0.968959	2M-H	neg	12.3382	38	0	methyl 8-[3,5-epidioxy-2-(3-hydroperoxy-1-pentenyl)-cyclopentyl]-octanoate	1.40683	0.0245551	-0.991005	29809.8	59248.9	35983.3	28007.6	40900	15625	22996.3	35346.4	58274.6	98136.7	50466.7	28763.3	79359.4	40493.1
188	15.08_183.1745m/z	183.174	0.731836	M+H-H2O	pos	15.076	39.1	0	Dodecanoic acid	1.1338	0.012633	-0.378791	56848.2	73917	52106	59659.5	54822.9	60760.4	61362.7	52377.8	81195.4	80612.2	92987.6	66809.5	58479.3	63417.9
189	15.11_327.2895m/z	327.289	0.28235	M+H	pos	15.1113	37.7	0	19-oxo-eicosanoic acid	1.18816	0.00283131	-0.805274	22565.2	39432.2	21151.6	22245	22594.4	25056	23762.5	20582	49543.4	44827.8	51429.7	32846	27933.1	30013.4
190	15.13_265.2527m/z	265.253	0.351407	M+H-H2O	pos	15.1289	38.8	0	Elaidic acid	1.96184	0.000250112	-1.38365	25660.4	66955.1	24369.9	27630.7	26280.3	26997.8	26690.5	21993.5	84465.3	79199.2	85984.3	55514	47211.7	49356
191	-1.24927	-1.24927	1.83037	M+H-H2O, 2M+NH4, M+H	pos	15.4118	39	0	(3E,6Z)-3,6-Nonadien-1-ol	2.14807	0.00104419	-1.24927	38156.7	90706.6	37074.5	42094.9	37791.1	40217.2	40997.6	30765	123471	110418	112845	73747.9	61219.8	62538.9
192	15.48_299.2946m/z	299.295	0.313895	M+H	pos	15.4825	38.6	0	5-methyl-octadecanoic acid	1.45939	0.000519468	-1.09829	20569.7	44039.9	19303.2	20343.3	19953.4	23281.2	21658.2	18879	55014.1	50937.1	55942.2	39027.2	31345.3	31973.2
193	15.48_154.1359n	326.305	0.669514	M+H-H2O, 2M+NH4	pos	15.4825	39.3	0	(-)-Menthone	2.53691	0.000284948	-1.17431	55202.7	124584	54423.6	59424.3	53458	58395.9	58451.5	47063	153458	147460	155918	106218	91307	93144.7
194	15.54_237.2213m/z	237.221	0.171035	M+H-H2O	pos	15.5356	39.1	0	cis-9-palmitoleic acid	2.07982	0.000322486	-1.32202	31243.7	78114	30276.9	33629.6	31098.8	32933.8	33188.9	26334.1	100685	92231.6	98516.1	64818.2	55146.8	57286.3
195	15.78_411.4198m/z	411.42	0.266566	M+H	pos	15.783	50.7	58.2	(+)-24-methyl-hexacosanoic acid	5.81795	0.00040788	-1.30231	252855	623602	248684	267662	253148	264117	265049	218471	827000	736898	772052	511313	433741	460608
196	15.78_241.8838m/z	241.884	-0.833029	M+Na	pos	15.783	34.5	0	2-chloro-2-iodoacetamide	1.08493	0.000986825	-0.749937	19607.2	32973.9	18431.5	19554.2	17898	20666.8	22958.4	18134.4	41248.9	35902.2	39035.5	30208.8	23673.9	27773.8
197	15.98_383.3309m/z	383.331	0.225785	M+H	pos	15.9775	37.3	0	7-dehydro-desmosterol	1.14154	7.22737e-05	-0.954394	14345.1	27797.4	14827.5	16134.6	13601.1	14900.4	15732.8	10874	31738.9	29604.8	34227.3	23386.4	22931.7	24895.3
Alkaloids (6)
198	3.31_539.1123m/z	539.112	1.43916	2M+K	pos	3.31432	38.2	0	5-Methoxycanthin-6-one	4.75377	1.05374e-05	4.05398	240027	14450.7	227514	180590	366476	257874	198850	208861	7745.51	9531.31	23384.1	3296.64	10817.5	31929.3
199	3.42_739.2922m/z	739.292	0.25143	M+NH4	pos	3.41873	38.7	0	Aquifoliunine EII	2.23795	0.000685069	7.12059	55986.3	402.318	62048.6	51459.9	102832	64588.1	30002.5	24987	7.35791e-05	623.062	683.443	407.974	7.35791e-05	699.429
200	4.05_551.1698m/z	551.17	1.46816	2M+Na	pos	4.04788	38.6	0	Perlolyrine	2.40355	4.26002e-05	1.99402	80235	20142.1	84031.9	78286.4	112831	71278.8	83211.2	51770.2	22125.2	11858.2	23311.9	9400.5	24884.9	29272
201	4.87_323.1391m/z	323.139	0.25412	M+NH4	pos	4.87152	46.8	37.5	N-Acetyldehydroanonaine	3.0478	0.0287948	-0.385902	439426	574187	499702	616631	289485	364180	400051	466505	670899	513322	525142	596267	536269	603225
202	5.51_485.2761m/z	485.276	-3.42215	2M+K	pos	5.51098	37.3	0	Tigloidine	1.10543	0.0109449	-1.28632	11530.3	28123	17693.4	9200.17	7825.69	9307.01	9620.91	15534.7	51947.4	27389.5	20302.6	29135	21701.3	18262
203	10.88_382.2037m/z	382.204	2.88384	2M+NH4	pos	10.8771	38.9	0	Harman	2.91894	2.67361e-08	1.58649	122624	40831.4	109744	127451	124224	125417	131479	117429	28632.7	30269.5	48532.9	40811	41115.6	55626.4
Flavonoid glycosides (10)
204	0.73_503.0935m/z	503.093	-3.30363	M+K	pos	0.729583	37.3	0	Hesperetin 5-O-glucoside	2.42733	1.45579e-06	2.15125	74432.8	16756.1	72501.1	68055.7	89038.5	87294.5	68551	61155.9	10031.8	11643.3	29551.7	8992.62	16518.3	23799.1
205	0.80_485.0830m/z	485.083	-3.28683	M+K	pos	0.804217	37.4	0	3,6,7-Trihydroxy-4'-methoxyflavone 7-rhamnoside	2.7932	1.4474e-07	4.07654	79760.7	4727.46	64023.6	92721.6	65107.8	81736.4	92854.8	82119.9	1075.7	1102.5	3174.81	99.8209	6038.49	16873.4
206	1.69_641.1366m/z	641.137	2.71693	M+H	pos	1.69148	37.7	0	Nelumboside	1.8711	0.0123984	4.38339	45604.1	2185.1	23439.5	23184.7	41555	114218	26965.7	44261.9	630.042	5576.93	10.9589	317.993	6091.48	483.184
207	3.12_532.1227m/z	532.123	2.86633	M+H-H2O	pos	3.11922	36.3	0	Peonidin 3-(6''-malonyl-glucoside)	1.01374	9.42415e-05	4.62836	11584.7	468.393	13720.4	18798.2	9263.7	6374.52	9481.31	11869.9	1240.1	686.385	585.671	74.6831	73.9903	149.529
208	3.26_554.1141m/z	554.114	0.175651	M+NH4	pos	3.26105	40.5	11.3	3,3',5,5'-Tetrahydroxy-6,7-methyleneoxy-4'-methoxyflavone 3-glucuronide	1.43637	0.0124512	-1.80283	10684.1	37277.4	7394.46	13839.8	22306.3	7717.36	7788.51	5058.36	55500.1	28680.5	69746.1	20941	20435.8	28360.9
209	3.35_513.0784m/z	513.078	-1.95109	M+K	pos	3.34992	39.3	8.22	Kaempferol 3-(2''-acetylrhamnoside)	1.87757	0.0129574	1.59466	73259.4	24256.2	73555.6	92013	133134	60286.9	51446.5	29120.4	17763	13643.1	44261.5	8832.42	14503.7	46533.5
210	3.68_529.0998m/z	529.1	1.91616	M-H2O-H	neg	3.6822	37.7	0	Myricetin 3-(3'',4''-diacetylrhamnoside)	2.74117	4.28713e-05	3.84119	82113.1	5729.26	73407.3	63801	128267	100715	60968.8	65518.9	1465.84	3372.77	3506.67	11038.1	10865.5	4126.62
211	5.31_400.0804m/z	400.08	0.904338	M-H2O-H	neg	5.31395	38.1	0	Cyanidin 3-arabinoside	2.11662	0.00336021	1.35783	88077.8	34365.2	94276.6	99635.2	81252.7	121981	81666.8	49654.7	5812.89	27511.5	17966.9	73717.6	52445.7	28736.6
212	6.09_554.1529m/z	554.153	4.6651	M+NH4	pos	6.08788	38.5	0	Jaceidin 4'-glucuronide	1.25293	0.000531583	-2.99754	2494.49	19922	3765.35	1888.5	1333.73	1708.16	1906.68	4364.51	32038.7	18073.8	14105.2	28076.3	17195.9	10041.9
213	7.23_464.1571m/z	464.157	4.38679	M+NH4	pos	7.23263	37.7	0	Kaempferide 3-rhamnoside	1.16314	0.00494917	-1.01102	16422.5	33097	22924	20718.3	12429	12522.2	10758.6	19183	23666.9	24211.6	26792.4	44887	32895.2	46128.6
Indoles (6)
214	4.11_160.0759m/z	160.076	0.949344	M+H-H2O	pos	4.1124	50.2	62.9	5-Hydroxytryptophol	1.9235	0.000153736	-0.976701	39391.7	77521.4	34412.9	53107.2	36593.3	35572.8	34311.1	42353.2	55937.1	82716.8	93011.5	90761.4	72828.2	69873.4
215	4.57_418.1141m/z	418.114	-3.29664	2M+NH4	pos	4.57397	38.5	0	Camalexin	1.1964	0.00210807	-6.11287	253.659	17555.2	7.35791e-05	7.35791e-05	7.35791e-05	648.495	357.761	515.694	17082.4	32709.3	14197.5	26496.6	5909.23	8936.25
216	5.20_160.0757m/z	160.076	0.154579	M+H	pos	5.20232	55.3	78.3	Indoleacetaldehyde	5.08852	0.000138507	-0.58544	530419	795892	559764	638170	461952	504229	459974	558427	696872	753219	890643	903336	735154	796129
217	6.21_176.0707m/z	176.071	0.77136	M+H	pos	6.21087	51.9	71.4	5-Hydroxyindoleacetaldehyde	5.3282	0.000171828	-1.84196	113853	408157	103134	196672	82214.8	113741	65171.7	122183	242121	284342	457747	507960	505938	450837
218	6.76_448.2022m/z	448.202	3.53107	M+Na	pos	6.75742	46.2	39.5	M2 di-hydroxylated metabolite	1.77618	0.00287934	-2.33101	9196.28	46271.9	7554.24	7007.07	5585.29	12289.5	7908.32	14833.2	50092.1	24209.6	42174.5	89029.3	41944.3	30181.8
219	8.53_235.0359m/z	235.036	0.338747	M+H	pos	8.5333	50.3	56.4	Cyclobrassinin	1.54565	0.0465255	-2.18702	11544.8	52570.8	7817.39	7847.35	29522.2	11777	5422.83	6882.15	66216.4	127377	29926.7	63610.5	11438.3	16856.1
Score：The full score is 60 points, and the exact molecular weight matching of the primary mass spectrometry (20 points), the fragment matching of the secondary mass spectrometry (20 points), and the isotope allocation matching (20 points). In general, the higher the score, the more accurate the qualitative evaluation. The screening standard is 30 points, and the qualitative results below 30 point…
